# Supplementary material for: MicroRNA-425-5p Expression Affects BRAF/RAS/MAPK Pathways In Colorectal Cancers
Source: Int J Med Sci. 2019 Oct 11;16(11):1480–91. doi: 10.7150/ijms.35269 (PMC6818206; doi:10.7150/ijms.35269)
Supplement: Supplementary file 1 — Supplementary tables. [file ijmsv16p1480s1.xlsx]

## Sheet: miR-425-5p
Table 1S-A The enriched Gene Ontology (GO) categories and pathways of genes targeted by miR-425-5p
ID	Title (or Source)	mir-425-5P_logP	miR-425-5p_GeneSet
GO: Molecular Function		pValues	Gene List
GO:0019900	kinase binding	4.61	AKT1 CCND1 CCND2 CD44 CDC25B CYLD DPYSL2 GSK3B HSP90AA1LDHA MAP2K6 MAP3K5 MIDN PDCD10 PTEN SPRED1 TAOK1
GO:0019901	protein kinase binding	4.0389	AKT1 CCND1 CCND2 CD44 CDC25B CYLD DPYSL2 GSK3B HSP90AA1MAP2K6 MAP3K5 PDCD10 PTEN SPRED1 TAOK1
GO: Biological Process		pValues	Gene List
GO:0006518	peptide metabolic process	10	AKT1 CLU DDX6 DENR DICER1 EIF3C EIF3G IGF1 PPP1R15B QKI RBM8ARPL7L1 RPS21 RPS28 SLC25A3 SMAD2 SOD2 SPPL2A SYNCRIP THOP1YARS YRDC
GO:0043603	cellular amide metabolic process	10	ACACB AKT1 CERS6 CLU DDX6 DENR DICER1 EIF3C EIF3G IGF1 ORMDL2PPP1R15B QKI RBM8A RPL7L1 RPS21 RPS28 SLC25A3 SMAD2 SOD2SPPL2A SYNCRIP THOP1 YARS YRDC
GO:0034248	regulation of cellular amide metabolic process	5.8532	AKT1 CLU DDX6 DICER1 EIF3C EIF3G IGF1 ORMDL2 PPP1R15B QKIRBM8A SMAD2 SYNCRIP YRDC
GO:0043604	amide biosynthetic process	5.6585	AKT1 CERS6 DDX6 DENR DICER1 EIF3C EIF3G IGF1 ORMDL2 PPP1R15BQKI RBM8A RPL7L1 RPS21 RPS28 SLC25A3 SMAD2 SYNCRIP YARS YRDC
GO:0006412	translation	5.4363	AKT1 DDX6 DENR DICER1 EIF3C EIF3G IGF1 PPP1R15B QKI RBM8ARPL7L1 RPS21 RPS28 SLC25A3 SMAD2 SYNCRIP YARS YRDC
GO:0043043	peptide biosynthetic process	5.1813	AKT1 DDX6 DENR DICER1 EIF3C EIF3G IGF1 PPP1R15B QKI RBM8ARPL7L1 RPS21 RPS28 SLC25A3 SMAD2 SYNCRIP YARS YRDC
GO:0006417	regulation of translation	4.8104	AKT1 DDX6 DICER1 EIF3C EIF3G IGF1 PPP1R15B QKI RBM8A SMAD2SYNCRIP YRDC
GO:0042542	response to hydrogen peroxide	4.7657	GSK3B LDHA MAP3K5 MDM2 PDCD10 PPP1R15B PPP2CB SOD2
GO:0010657	muscle cell apoptotic process	4.7562	DICER1 GSK3B HSP90AA1 IGF1 MAP3K5 QKI
GO:0010906	regulation of glucose metabolic process	4.2931	ACACB AKT1 EPM2AIP1 GSK3B IGF1 MIDN PPP4R3A
GO:0051347	positive regulation of transferase activity	4.2761	AKT1 CCND1 CCND2 CDC25B CLU CRKL EPM2AIP1 FGFR3 IGF1 MAP2K6MAP3K5 PDCD10 PSMD8 PTEN TAOK1 TNFRSF10B
GO:0044772	mitotic cell cycle phase transition	4.2347	AKT1 BIRC5 CCND1 CCND2 CDC25B CKS1B E2F6 FOXN3 HSP90AA1MDM2 PPAT PSMD8 PTEN RRM2
GO:0010608	posttranscriptional regulation of gene expression	4.1119	AKT1 DDX6 DICER1 EIF3C EIF3G IGF1 PPP1R15B PSMD8 QKI RBM8ASMAD2 SYNCRIP YRDC
GO:0005979	regulation of glycogen biosynthetic process	4.1067	AKT1 EPM2AIP1 GSK3B IGF1
GO:0010962	regulation of glucan biosynthetic process	4.1067	AKT1 EPM2AIP1 GSK3B IGF1
GO:0043549	regulation of kinase activity	4.0892	AKT1 CCND1 CCND2 CDC25B CKS1B CLU CRKL FGFR3 GSK3B IGF1MAP2K6 MAP3K5 MIDN PDCD10 PTEN SPRED1 TAOK1 TNFRSF10B
GO:0051338	regulation of transferase activity	4.0618	AKT1 CCND1 CCND2 CDC25B CKS1B CLU CRKL EPM2AIP1 FGFR3 GSK3BIGF1 MAP2K6 MAP3K5 MIDN PDCD10 PSMD8 PTEN SPRED1 TAOK1TNFRSF10B
GO:0044770	cell cycle phase transition	4.0132	AKT1 BIRC5 CCND1 CCND2 CDC25B CKS1B E2F6 FOXN3 HSP90AA1MDM2 PPAT PSMD8 PTEN RRM2
GO:1901566	organonitrogen compound biosynthetic process	4.0025	ACACB AKT1 ATP5MC3 CERS6 DDX6 DENR DICER1 EIF3C EIF3G IGF1LDHD NADK ORMDL2 PPAT PPP1R15B QKI RBM8A RPL7L1 RPS21RPS28 SLC25A3 SMAD2 SYNCRIP YARS YRDC
GO:2000113	negative regulation of cellular macromolecule biosynthetic process	3.9645	BAZ2A BCOR BIRC5 CCND1 CREBZF CYLD DICER1 E2F6 FGFR3 FOXN3GSK3B HDGF KAT6A LCOR MDM2 QKI RNF168 SATB1 SMAD2 SYNCRIPTHRB ZBTB10 ZBTB21 ZHX3 ZNF148
GO:0051253	negative regulation of RNA metabolic process	3.9523	BAZ2A BCOR BIRC5 CCND1 CREBZF CYLD DICER1 E2F6 FGFR3 FOXN3HDGF KAT6A LCOR MDM2 RNF168 SATB1 SCAI SMAD2 SYNCRIP THRBZBTB10 ZBTB21 ZHX3 ZNF148
GO:0043217	myelin maintenance	3.9214	AKT1 CLU PTEN
GO:0045428	regulation of nitric oxide biosynthetic process	3.8799	AKT1 CLU HSP90AA1 IGF1 SOD2
GO:0010660	regulation of muscle cell apoptotic process	3.8479	DICER1 GSK3B IGF1 MAP3K5 QKI
GO:0000302	response to reactive oxygen species	3.8371	GSK3B LDHA MAP3K5 MDM2 PDCD10 PPP1R15B PPP2CB SOD2 TXN2
GO:1903507	negative regulation of nucleic acid-templated transcription	3.8309	BAZ2A BCOR BIRC5 CCND1 CREBZF CYLD DICER1 E2F6 FGFR3 FOXN3HDGF KAT6A LCOR MDM2 RNF168 SATB1 SCAI SMAD2 THRB ZBTB10ZBTB21 ZHX3 ZNF148
GO:0071900	regulation of protein serine/threonine kinase activity	3.7798	AKT1 CCND1 CCND2 CKS1B CRKL GSK3B IGF1 MAP2K6 MAP3K5 PDCD10 PTEN SPRED1 TNFRSF10B
GO:1902679	negative regulation of RNA biosynthetic process	3.7579	BAZ2A BCOR BIRC5 CCND1 CREBZF CYLD DICER1 E2F6 FGFR3 FOXN3HDGF KAT6A LCOR MDM2 RNF168 SATB1 SCAI SMAD2 THRB ZBTB10ZBTB21 ZHX3 ZNF148
GO:1990418	response to insulin-like growth factor stimulus	3.7575	AKT1 GSK3B
GO:0070873	regulation of glycogen metabolic process	3.7428	AKT1 EPM2AIP1 GSK3B IGF1
GO:0045725	positive regulation of glycogen biosynthetic process	3.7246	AKT1 EPM2AIP1 IGF1
GO:0022010	central nervous system myelination	3.7246	CLU FGFR3 PTEN
GO:0032291	axon ensheathment in central nervous system	3.7246	CLU FGFR3 PTEN
GO:0032885	regulation of polysaccharide biosynthetic process	3.6971	AKT1 EPM2AIP1 GSK3B IGF1
GO:0033674	positive regulation of kinase activity	3.6418	AKT1 CCND1 CCND2 CDC25B CLU CRKL FGFR3 IGF1 MAP2K6 MAP3K5 PDCD10 TAOK1 TNFRSF10B
GO:0045892	negative regulation of transcription, DNA-templated	3.6083	BAZ2A BCOR BIRC5 CCND1 CREBZF CYLD DICER1 E2F6 FGFR3 FOXN3HDGF KAT6A LCOR MDM2 RNF168 SATB1 SMAD2 THRB ZBTB10ZBTB21 ZHX3 ZNF148
GO:0006809	nitric oxide biosynthetic process	3.5545	AKT1 CLU HSP90AA1 IGF1 SOD2
GO:0010907	positive regulation of glucose metabolic process	3.5266	AKT1 EPM2AIP1 IGF1 PPP4R3A
GO:0045859	regulation of protein kinase activity	3.5135	AKT1 CCND1 CCND2 CDC25B CKS1B CLU CRKL GSK3B IGF1 MAP2K6MAP3K5 PDCD10 PTEN SPRED1 TAOK1 TNFRSF10B
GO:0010592	positive regulation of lamellipodium assembly	3.4783	FSCN1 HSP90AA1 WASF2
GO:0070875	positive regulation of glycogen metabolic process	3.4783	AKT1 EPM2AIP1 IGF1
GO:0042552	myelination	3.4637	AKT1 CLU DICER1 FGFR3 PTEN QKI
GO:0032286	central nervous system myelin maintenance	3.4587	CLU PTEN
GO:0000320	re-entry into mitotic cell cycle	3.4587	CCND1 GSK3B
GO:0046209	nitric oxide metabolic process	3.4492	AKT1 CLU HSP90AA1 IGF1 SOD2
GO:0022402	cell cycle process	3.4477	AKT1 BIRC5 CCND1 CCND2 CDC25B CKS1B DICER1 E2F6 FGFR3 FOXN3GSK3B HSP90AA1 IGF1 MAP2K6 MDM2 PPAT PSMD8 PTEN RRM2STMN1 TACC3 TAOK1 WDR6
GO:0008366	axon ensheathment	3.4255	AKT1 CLU DICER1 FGFR3 PTEN QKI
GO:0007272	ensheathment of neurons	3.4255	AKT1 CLU DICER1 FGFR3 PTEN QKI
GO:0032881	regulation of polysaccharide metabolic process	3.4101	AKT1 EPM2AIP1 GSK3B IGF1
GO:0006006	glucose metabolic process	3.4021	ACACB AKT1 EPM2AIP1 GSK3B IGF1 LDHA MIDN PPP4R3A
GO:1902532	negative regulation of intracellular signal transduction	3.3925	AKT1 CD44 CLU CYLD GSK3B IGF1 MDM2 PPP2CB PTEN SCAI SOD2SPRED1
GO:1903426	regulation of reactive oxygen species biosynthetic process	3.3499	AKT1 CLU HSP90AA1 IGF1 SOD2
GO:2001057	reactive nitrogen species metabolic process	3.3499	AKT1 CLU HSP90AA1 IGF1 SOD2
GO:0032436	positive regulation of proteasomal ubiquitin-dependent protein catabolic process	3.3499	AKT1 ARIH1 CLU GSK3B MDM2
GO:0045860	positive regulation of protein kinase activity	3.3454	AKT1 CCND1 CCND2 CDC25B CLU CRKL IGF1 MAP2K6 MAP3K5 PDCD10 TAOK1 TNFRSF10B
GO:0008637	apoptotic mitochondrial changes	3.3152	AKT1 CLU GSK3B IGF1 PPP2CB SOD2
GO:1903052	positive regulation of proteolysis involved in cellular protein catabolic process	3.3133	AKT1 ARIH1 CLU GSK3B MDM2 PSMD8 PTEN
GO:0008631	intrinsic apoptotic signaling pathway in response to oxidative stress	3.3019	AKT1 MAP3K5 PDCD10 SOD2
GO:0097193	intrinsic apoptotic signaling pathway	3.2695	AKT1 CD44 CLU CYLD GSK3B MAP3K5 PDCD10 SOD2 TNFRSF10B
GO:0009743	response to carbohydrate	3.2435	BIRC5 IGF1 LDHA MAP2K6 MDM2 PTEN SMAD2 TXN2
GO:1904407	positive regulation of nitric oxide metabolic process	3.2339	AKT1 CLU HSP90AA1 SOD2
GO:0045429	positive regulation of nitric oxide biosynthetic process	3.2339	AKT1 CLU HSP90AA1 SOD2
GO:0010675	regulation of cellular carbohydrate metabolic process	3.2146	ACACB AKT1 EPM2AIP1 GSK3B IGF1 MIDN PPP4R3A
GO:0021782	glial cell development	3.2106	AKT1 CLU DICER1 FGFR3 PTEN
GO:1901214	regulation of neuron death	3.2081	AKT1 BHLHB9 BIRC5 CLU FGFR3 GSK3B IGF1 MAP3K5 SOD2
GO:0051093	negative regulation of developmental process	3.1853	BCOR CCND1 CD44 CYLD DDX6 DICER1 FGFR3 GSK3B IGF1 MAFBMDM2 NRAS PDCD10 PLXNA3 PTEN SDHAF2 SOD2
GO:0000082	G1/S transition of mitotic cell cycle	3.1853	AKT1 CCND1 CCND2 E2F6 MDM2 PPAT PTEN RRM2
GO:0080135	regulation of cellular response to stress	3.1681	AKT1 CD44 CLU GSK3B HSP90AA1 MAP3K5 MDM2 PDCD10 PIP4K2APPP1R15B PTEN RNF168 SOD2 SPRED1 TAOK1
GO:0031016	pancreas development	3.145	AKT1 CLU GSK3B IGF1 SMAD2
GO:0051726	regulation of cell cycle	3.1405	AKT1 BIRC5 CCND1 CCND2 CDC25B CKS1B CYLD DICER1 FGFR3 FOXN3IGF1 MAP2K6 MDM2 NRAS PSMD8 PTEN TACC3 WDR6
GO:0008284	positive regulation of cell proliferation	3.1327	AKT1 BIRC5 CCND1 CCND2 CDC25B CLU CRKL E2F3 FGFR3 GSK3B IGF1MAP3K5 MDM2 NRAS PDCD10 PTEN THRB
GO:1903364	positive regulation of cellular protein catabolic process	3.1204	AKT1 ARIH1 CLU GSK3B MDM2 PSMD8 PTEN
GO:0009250	glucan biosynthetic process	3.1065	AKT1 EPM2AIP1 GSK3B IGF1
GO:0005978	glycogen biosynthetic process	3.1065	AKT1 EPM2AIP1 GSK3B IGF1
GO:0000079	regulation of cyclin-dependent protein serine/threonine kinase activity	3.1025	AKT1 CCND1 CCND2 CKS1B PTEN
GO:0048709	oligodendrocyte differentiation	3.1025	CLU DICER1 FGFR3 PTEN QKI
GO:0000278	mitotic cell cycle	3.101	AKT1 BIRC5 CCND1 CCND2 CDC25B CKS1B CYLD E2F6 FGFR3 FOXN3HSP90AA1 IGF1 MDM2 PPAT PSMD8 PTEN RRM2 STMN1
GO:1903047	mitotic cell cycle process	3.0964	AKT1 BIRC5 CCND1 CCND2 CDC25B CKS1B E2F6 FGFR3 FOXN3HSP90AA1 IGF1 MDM2 PPAT PSMD8 PTEN RRM2 STMN1
GO:0006109	regulation of carbohydrate metabolic process	3.0812	ACACB AKT1 EPM2AIP1 GSK3B IGF1 MIDN PPP4R3A
GO:0044843	cell cycle G1/S phase transition	3.0732	AKT1 CCND1 CCND2 E2F6 MDM2 PPAT PTEN RRM2
GO:0031999	negative regulation of fatty acid beta-oxidation	3.0651	ACACB AKT1
GO:0043154	negative regulation of cysteine-type endopeptidase activity involved in apoptotic process	3.0611	AKT1 BIRC5 CD44 IGF1 MDM2
GO:0001731	formation of translation preinitiation complex	3.0453	DENR EIF3C EIF3G
GO:1901800	positive regulation of proteasomal protein catabolic process	3.0408	AKT1 ARIH1 CLU GSK3B MDM2
GO:0045596	negative regulation of cell differentiation	3.0344	CCND1 CD44 CYLD DDX6 DICER1 FGFR3 GSK3B IGF1 MAFB MDM2PLXNA3 PTEN SDHAF2 SOD2
GO:0022613	ribonucleoprotein complex biogenesis	3.0049	CELF2 DDX6 DENR DICER1 EIF3C EIF3G PTEN RPL7L1 RPS21 RPS28SNRNP200
GO:2000117	negative regulation of cysteine-type endopeptidase activity	3.0009	AKT1 BIRC5 CD44 IGF1 MDM2
GO:1904029	regulation of cyclin-dependent protein kinase activity	3.0009	AKT1 CCND1 CCND2 CKS1B PTEN
GO:0045778	positive regulation of ossification	3.0009	FGFR3 IGF1 NPNT THRB ZHX3
GO:1902745	positive regulation of lamellipodium organization	2.9945	FSCN1 HSP90AA1 WASF2
GO:0001932	regulation of protein phosphorylation	2.9787	AKT1 CCND1 CCND2 CD44 CDC25B CKS1B CLU CRKL DICER1 FGFR3GSK3B IGF1 MAP2K6 MAP3K5 NPNT NRAS PDCD10 PPP1R15B PTENSPRED1 TAOK1 TNFRSF10B
GO:0019318	hexose metabolic process	2.9665	ACACB AKT1 EPM2AIP1 GSK3B IGF1 LDHA MIDN PPP4R3A
GO:1903428	positive regulation of reactive oxygen species biosynthetic process	2.9612	AKT1 CLU HSP90AA1 SOD2
GO:0001934	positive regulation of protein phosphorylation	2.9554	AKT1 CCND1 CCND2 CD44 CDC25B CLU CRKL FGFR3 GSK3B IGF1MAP2K6 MAP3K5 NPNT PDCD10 PTEN TAOK1 TNFRSF10B
GO:0022618	ribonucleoprotein complex assembly	2.9438	CELF2 DDX6 DENR DICER1 EIF3C EIF3G SNRNP200
GO:0007584	response to nutrient	2.9317	CCND1 IGF1 LDHA MDM2 PTEN SLC16A1 TXN2
GO:0043255	regulation of carbohydrate biosynthetic process	2.9237	AKT1 EPM2AIP1 GSK3B IGF1 PPP4R3A
GO:1904707	positive regulation of vascular smooth muscle cell proliferation	2.9212	MAP3K5 MDM2
GO:0010001	glial cell differentiation	2.9198	AKT1 CLU DICER1 FGFR3 IGF1 PTEN QKI
GO:0070482	response to oxygen levels	2.914	AKT1 IGF1 LDHA MDM2 PLOD2 PTEN SOD2 TACC3 TXN2
GO:0034249	negative regulation of cellular amide metabolic process	2.913	CLU DICER1 ORMDL2 QKI SMAD2 SYNCRIP
GO:0001836	release of cytochrome c from mitochondria	2.9069	AKT1 CLU IGF1 SOD2
GO:1903409	reactive oxygen species biosynthetic process	2.905	AKT1 CLU HSP90AA1 IGF1 SOD2
GO:0010035	response to inorganic substance	2.8938	CCND1 CLU GSK3B LDHA LRP11 MAP3K5 MDM2 PDCD10 PPP1R15BPPP2CB PTEN SOD2
GO:0000122	negative regulation of transcription by RNA polymerase II	2.8656	BCOR CCND1 DICER1 E2F6 FGFR3 HDGF LCOR MDM2 RNF168 SATB1SMAD2 THRB ZBTB10 ZHX3 ZNF148
GO:0010591	regulation of lamellipodium assembly	2.8541	FSCN1 HSP90AA1 WASF2
GO:0070997	neuron death	2.8438	AKT1 BHLHB9 BIRC5 CLU FGFR3 GSK3B IGF1 MAP3K5 SOD2
GO:0071826	ribonucleoprotein complex subunit organization	2.8264	CELF2 DDX6 DENR DICER1 EIF3C EIF3G SNRNP200
GO:0043516	regulation of DNA damage response, signal transduction by p53 class mediator	2.8107	CD44 MDM2 SPRED1
GO:2000465	regulation of glycogen (starch) synthase activity	2.7985	EPM2AIP1 GSK3B
GO:0070141	response to UV-A	2.7985	AKT1 CCND1
GO:0060509	type I pneumocyte differentiation	2.7985	IGF1 THRB
GO:0034392	negative regulation of smooth muscle cell apoptotic process	2.7985	GSK3B IGF1
GO:0031331	positive regulation of cellular catabolic process	2.7926	AKT1 ARIH1 CLU GSK3B IGF1 MDM2 PIP4K2A PSMD8 PTEN
GO:0043281	regulation of cysteine-type endopeptidase activity involved in apoptotic process	2.7925	AKT1 BIRC5 CD44 IGF1 MAP3K5 MDM2 TNFRSF10B
GO:0010721	negative regulation of cell development	2.7758	DDX6 DICER1 FGFR3 GSK3B IGF1 MDM2 PLXNA3 PTEN SDHAF2
GO:0009968	negative regulation of signal transduction	2.7564	AKT1 CCND1 CD44 CLU CYLD FGFR3 GSK3B IGF1 MDM2 PPP1R15BPPP2CB PSMD8 PTEN SCAI SDHAF2 SMAD2 SOD2 SPRED1 TNFRSF10B
Pathway		pValues	Gene List
852705	MicroRNAs in cancer	10	CCND1 CCND2 CD44 CDC25B CRKL DICER1 E2F3 FGFR3 FSCN1 MDM2 NRAS PTEN STMN1
921162	FoxO signaling pathway	10	AKT1 CCND1 CCND2 IGF1 MDM2 NRAS PTEN SMAD2 SOD2
83105	Pathways in cancer	10	AKT1 BIRC5 CCND1 CKS1B CRKL CTNNA3 E2F3 FGFR3 GNB5 GSK3BHSP90AA1 IGF1 MDM2 NRAS PTEN SMAD2
83055	p53 signaling pathway	5.992	CCND1 CCND2 IGF1 MDM2 PTEN RRM2 TNFRSF10B
692234	PI3K-Akt signaling pathway	4.875	AKT1 CCND1 CCND2 FGFR3 GNB5 GSK3B HSP90AA1 IGF1 MDM2 NRASPPP2CB PTEN
1404798	EGFR tyrosine kinase inhibitor resistance	4.4732	AKT1 FGFR3 GSK3B IGF1 NRAS PTEN
83054	Cell cycle	4.2995	CCND1 CCND2 CDC25B E2F3 GSK3B MDM2 SMAD2
83106	Colorectal cancer	3.997	AKT1 BIRC5 CCND1 GSK3B SMAD2
1026136	Signaling pathways regulating pluripotency of stem cells	3.9853	AKT1 FGFR3 GSK3B IGF1 KAT6A NRAS SMAD2
1059538	Central carbon metabolism in cancer	3.8306	AKT1 FGFR3 LDHA NRAS PTEN
83048	MAPK signaling pathway	3.7858	AKT1 CDC25B CRKL FGFR3 MAP2K6 MAP3K5 NRAS STMN1 TAOK1
749777	Hippo signaling pathway	3.7083	BIRC5 CCND1 CCND2 CTNNA3 GSK3B PPP2CB SMAD2
1144995	Sphingolipid signaling pathway	3.5051	AKT1 CERS6 MAP3K5 NRAS PPP2CB PTEN
83067	Focal adhesion	3.0385	AKT1 CCND1 CCND2 CRKL GSK3B IGF1 PTEN
782000	Proteoglycans in cancer	2.988	AKT1 CCND1 CD44 IGF1 MDM2 NRAS SMAD2
101143	Neurotrophin signaling pathway	2.6294	AKT1 CRKL GSK3B MAP3K5 NRAS
1404797	Platinum drug resistance	2.6023	AKT1 BIRC5 MAP3K5 MDM2
989139	AMPK signaling pathway	2.5979	ACACB AKT1 CCND1 IGF1 PPP2CB
82998	Pyruvate metabolism	2.466	ACACB LDHA LDHD
83060	Apoptosis	2.3528	AKT1 BIRC5 MAP3K5 NRAS TNFRSF10B
1492886	Apelin signaling pathway	2.3528	AKT1 CCND1 GNB5 NRAS SMAD2
83049	ErbB signaling pathway	2.3453	AKT1 CRKL GSK3B NRAS
83063	Hedgehog signaling pathway	2.2365	CCND1 CCND2 GSK3B
868086	Rap1 signaling pathway	2.2265	AKT1 CRKL FGFR3 IGF1 MAP2K6 NRAS
83059	mTOR signaling pathway	2.1888	AKT1 GSK3B IGF1 NRAS PTEN
99051	Chemokine signaling pathway	1.8598	AKT1 CRKL GNB5 GSK3B NRAS
83082	Fc epsilon RI signaling pathway	1.7973	AKT1 MAP2K6 NRAS

## Sheet: miR-31-5p miR-579 miR-625-5p
Table 1S-B The enriched Gene Ontology (GO) categories and pathways of genes targeted by miR-31-5p, miR-579 and miR-625-5p
ID	Title (or Source)	miR-579_logP	miR-31-5p_logP	miR-625-5p_logP	miR-579_GeneSet	miR-31-5p_GeneSet	miR-625-5p_GeneSet
Pathway		pValues			Gene List
749777	Hippo signaling pathway			1		AXIN1 BMPR1A FZD1 FZD3 GLI2 GSK3B LATS2 NF2PPP2R2A SMAD3 SMAD4 YWHAE
83070	Adherens junction			5.12		MET PTPRJ RHOA SMAD3 SMAD4 SRC WASF3
83106	Colorectal cancer			4.5349		AXIN1 GSK3B MLH1 RHOA SMAD3 SMAD4
782000	Proteoglycans in cancer			4.4312		FLNA FZD1 FZD3 ITGA5 MET RDX RHOA SDC4 SRCTIAM1
585562	Epstein-Barr virus infection		4.1458		CD44 HLA RB1 HSPA1B MAP3K7 MAPK14 MDM2 RAN YWHAH
1026136	Signaling pathways regulating pluripotency of stem cells			4.1112		AXIN1 BMPR1A FZD1 FZD3 GSK3B JARID2 SMAD3SMAD4
83061	Wnt signaling pathway			4.245		AXIN1 DKK1 FZD1 FZD3 GSK3B RHOA SMAD3 SMAD4
83105	Pathways in cancer			3.7799		AXIN1 CXCL12 ETS1 FZD1 FZD3 GLI2 GSK3B METMLH1 RET RHOA SMAD3 SMAD4
83065	Axon guidance			3.4227		CXCL12 DPYSL5 FZD3 GSK3B MET RASA1 RHOA SRC
658418	Viral carcinogenesis			3.261		CDK1 GTF2E1 HIST1H2BD HIST1H2BJ HIST1H2BKRHOA SRC YWHAE
149807	Bacterial invasion of epithelial cells			3.68		ARPC5 ITGA5 MET RHOA SRC
83054	Cell cycle			2.811		CDK1 GSK3B MCM2 SMAD3 SMAD4 YWHAE
83071	Tight junction			2.7912		NF2 PPP2R2A PRKCE RDX RHOA SRC TIAM1
83036	Ribosome			2.3413		RPL12 RPL27A RPL35A RPL37A RPS4Y1 RPS7
GO: Molecular Function		pValues			Gene List
GO:0046332	SMAD binding			1		AXIN1 BMPR1A FLNA PARP1 RNF111 SMAD3 SMAD4YY1
GO:0043565	sequence-specific DNA binding			1		AGO1 AKNA BAHD1 ETS1 FOXC1 FOXD4 FOXD4L1FOXD4L3 FOXD4L5 FOXP3 GLI2 GTF2E1 HOXA7HOXC13 HOXD3 JARID2 KLF13 MCM2 MED12 NFAT5PHF12 SATB2 SMAD3 SMAD4 SMG1 YY1 ZIK1 ZNF331ZNF460 ZNF805
GO:0008013	beta-catenin binding			1		AXIN1 DACT3 GSK3B MED12 MET NF2 NUMB PTPRJSMAD3
GO:0003682	chromatin binding			5.895		ARID1A BAHD1 CCNT1 CDK1 GLI2 HOXC13 JARID2MCMBP MED12 MLH1 PARP1 PHF12 RPA1 SATB2SMAD3 SMAD4 TRRAP
GO:0000981	DNA-binding transcription factor activity, RNA polymerase II-specific			4.6299		AKNA BMPR1A ETS1 FOXC1 FOXD4 FOXD4L1FOXD4L3 FOXD4L5 FOXP3 GLI2 HOXA7 HOXC13JARID2 KLF13 NFAT5 SMAD3 SMAD4 YY1 ZNF641
GO:0070412	R-SMAD binding			4.1447		AXIN1 PARP1 SMAD3 SMAD4
GO:1990837	sequence-specific double-stranded DNA binding			4.1321		AGO1 AKNA BAHD1 FOXC1 GLI2 HOXA7 JARID2 KLF13MCM2 MED12 NFAT5 PHF12 SMAD3 SMAD4 YY1 ZIK1ZNF331 ZNF460 ZNF805
GO:0003690	double-stranded DNA binding			3.9588		AGO1 AKNA BAHD1 FOXC1 GLI2 HOXA7 JARID2 KLF13MCM2 MED12 MLH1 NFAT5 PHF12 SMAD3 SMAD4YY1 ZIK1 ZNF331 ZNF460 ZNF805
GO:0000976	transcription regulatory region sequence-specific DNA binding			3.8794		AGO1 AKNA BAHD1 FOXC1 GLI2 HOXA7 JARID2 KLF13MED12 NFAT5 PHF12 SMAD3 SMAD4 YY1 ZIK1ZNF331 ZNF460 ZNF805
GO:0044212	transcription regulatory region DNA binding			3.745		AGO1 AKNA BAHD1 CCNT1 FOXC1 FOXP3 GLI2HOXA7 JARID2 KLF13 MED12 NFAT5 PHF12 SMAD3SMAD4 YY1 ZIK1 ZNF331 ZNF460 ZNF805
GO:0001067	regulatory region nucleic acid binding			3.6649		AGO1 AKNA BAHD1 CCNT1 FOXC1 FOXP3 GLI2HOXA7 JARID2 KLF13 MED12 NFAT5 PHF12 SMAD3SMAD4 YY1 ZIK1 ZNF331 ZNF460 ZNF805
GO:0000977	RNA polymerase II regulatory region sequence-specific DNA binding			3.4689		AGO1 AKNA FOXC1 GLI2 HOXA7 JARID2 KLF13 MED12NFAT5 PHF12 SMAD3 SMAD4 ZIK1 ZNF331 ZNF460ZNF805
GO:0001012	RNA polymerase II regulatory region DNA binding			3.4237		AGO1 AKNA FOXC1 GLI2 HOXA7 JARID2 KLF13 MED12NFAT5 PHF12 SMAD3 SMAD4 ZIK1 ZNF331 ZNF460ZNF805
GO:0005161	platelet-derived growth factor receptor binding			3.2863		ITGA5 PTPRJ RASA1
GO:0003700	DNA-binding transcription factor activity			3.531		AFF1 AKNA BMPR1A CNBP ETS1 FOXC1 FOXD4FOXD4L1 FOXD4L3 FOXD4L5 FOXP3 GLI2 HOXA7HOXC13 HOXD3 JARID2 KLF13 NFAT5 SMAD3 SMAD4YY1 ZIK1 ZNF275 ZNF641
GO:0000978	RNA polymerase II proximal promoter sequence-specific DNA binding			2.9936		AGO1 AKNA GLI2 HOXA7 KLF13 NFAT5 SMAD3SMAD4 ZNF331 ZNF460 ZNF805
GO:0005178	integrin binding			2.981		CASR GSK3B ICAM1 ITGA5 NF2 SRC
GO:0017151	DEAD/H-box RNA helicase binding			2.8832		AKAP8L SP7
GO:0004672	protein kinase activity			2.8694		BMPR1A CCNT1 CDK1 FRK GSK3B IL5RA LATS2MAP4K4 MET PRKCE RET SMG1 SRC STK40 TRIB3
GO:0008134	transcription factor binding			2.8578		CREG1 ETS1 FLNA FOXC1 FOXP3 GSK3B HIF1ANHOXA7 MED12 PARP1 PHF12 RASA1 SMAD3 SMAD4
GO:0000987	proximal promoter sequence-specific DNA binding			2.8239		AGO1 AKNA GLI2 HOXA7 KLF13 NFAT5 SMAD3SMAD4 ZNF331 ZNF460 ZNF805
GO: Biological Process		pValues			Gene List
GO:0046822	regulation of nucleocytoplasmic transport			1		AKAP8L AXIN1 BMPR1A CDK1 DACT3 FLNA FZD1GSK3B PARP1 RANGAP1 RHOA SMAD3 SMAD4
GO:0051130	positive regulation of cellular component organization			1		AKAP8L ARF1 ARPC5 C2CD5 CXCL12 DMD FLNAFOXP3 GSK3B ICAM1 JARID2 MET NF2 NUMB PARP1PRKCE PTPRJ RAB27A RET RETREG3 RHOA RPA1 SDC4SELE SMAD3 SMAD4 SRC SRPX2 STOML2 TIAM1TSPAN1 YWHAE
GO:0031589	cell-substrate adhesion			1		DMD FLNA GSK3B HOXA7 HOXD3 ITGA5 NF2 PRKCEPTPRJ RASA1 RHOA SDC4 SMAD3 SRC TIAM1
GO:0006401	RNA catabolic process			1		AGO1 EDC3 EXOSC5 MLH1 PPP2R2A RPL12 RPL27ARPL35A RPL37A RPS4Y1 RPS7 SMG1 TNRC6B
GO:0000956	nuclear-transcribed mRNA catabolic process			1		AGO1 EDC3 EXOSC5 MLH1 PPP2R2A RPL12 RPL27ARPL35A RPL37A RPS4Y1 RPS7 SMG1 TNRC6B
GO:1900180	regulation of protein localization to nucleus			1		AXIN1 BMPR1A CDK1 DACT3 FLNA FZD1 GSK3B NF2PARP1 RHOA SMAD3 SMAD4 SRC
GO:0007160	cell-matrix adhesion			1		DMD GSK3B HOXA7 HOXD3 NF2 PTPRJ RASA1 RHOASDC4 SMAD3 SRC TIAM1
GO:0048598	embryonic morphogenesis			1		ARID1A AXIN1 BMPR1A DKK1 FOXC1 FZD1 FZD3 GLI2HOXA7 HOXD3 INTU ITGA5 LATS2 MED12 MMP16NF2 RET RPS7 SATB2 SDC4 SMAD3 SMAD4
GO:1903649	regulation of cytoplasmic transport			1		AKAP8L ARF1 ATP2A2 AXIN1 BMPR1A CDK1 DACT3DMD FLNA FZD1 GSK3B PARP1 PRKCE RANGAP1 RDXRHOA SMAD3 SMAD4 SRC
GO:0010810	regulation of cell-substrate adhesion			1		DMD FLNA GSK3B HOXA7 ITGA5 NF2 PRKCE PTPRJRASA1 SDC4 SMAD3 SRC
GO:0006402	mRNA catabolic process			1		AGO1 EDC3 EXOSC5 MLH1 PPP2R2A RPL12 RPL27ARPL35A RPL37A RPS4Y1 RPS7 SMG1 TNRC6B
GO:0001952	regulation of cell-matrix adhesion			1		DMD GSK3B HOXA7 NF2 PTPRJ RASA1 SDC4 SMAD3SRC
GO:0002009	morphogenesis of an epithelium			1		ARID1A AXIN1 CASR CXCL12 FLNA FZD1 FZD3 GLI2INTU ITGA5 MED12 MET NUMB RET RHOA RPS7 SDC4SMAD3 SMAD4 SRC TIAM1
GO:0048729	tissue morphogenesis			1		ARID1A AXIN1 BMPR1A CASR CXCL12 DKK1 FLNAFOXC1 FZD1 FZD3 GLI2 INTU ITGA5 MED12 MET NF2NUMB RET RHOA RPS7 SDC4 SMAD3 SMAD4 SRCTIAM1
GO:0060429	epithelium development			1		ARID1A ATP2A2 AXIN1 BMPR1A CASR CDK1 CXCL12CYP27B1 DKK1 DMD FLNA FOXC1 FZD1 FZD3 GLI2GSK3B HOXA7 HOXC13 ICAM1 INTU ITGA5 LATS2MED12 MET NF2 NUMB RAB27A RDX RET RHOA RPS7SDC4 SMAD3 SMAD4 SRC TIAM1
GO:0018193	peptidyl-amino acid modification			5.1272		AXIN1 CDK1 DKK1 DMD DPM2 FOXP3 FRK GSK3BHIF1AN ICAM1 IL5RA ITGA5 JARID2 LATS2 MET NF2NFATC2IP NUP188 PARP1 PPIL2 PRKCE RANGAP1RASA1 RET RPA1 SMAD4 SMG1 SRC TRRAP	ASH1L BAZ2A BRPF1 CAMK2A CRTC2 DNAJC24 DYRK2IGF1R IL12RB2 ILK KMT2D LYN MEN1 NAA50 NTRK3P3H2 PADI1 PDGFB PIN1 PPIF RICTOR RPS6KA4STK38 SUMO1 SUV39H1
GO:0000165	MAPK cascade			3.256		AXIN1 CASR CDC42SE1 CDK1 DMD GSK3B ICAM1IL5RA MAP4K4 MET NF2 PPM1L PRKCE PTPRJ RASA1RET SRC STK40 TIAM1 TRIB3	ASH1L CAMK2A CCL11 CD40LG DIRAS2 DUSP9 GNAI2IGF1R ILK LYN MEN1 MINK1 NRBP1 NTRK3 PDGFBPIN1 PSMD3 SOX2 SPRY4 STK38 TAOK1
GO:0023014	signal transduction by protein phosphorylation			3.4167		AXIN1 BMPR1A CASR CDC42SE1 CDK1 DMD GSK3BICAM1 IL5RA MAP4K4 MET NF2 PPM1L PRKCE PTPRJRASA1 RET SRC STK40 TIAM1 TRIB3	ASH1L CAMK2A CCL11 CD40LG DIRAS2 DUSP9 GNAI2IGF1R ILK LYN MEN1 MINK1 NRBP1 NTRK3 PDGFBPIN1 PSMD3 SOX2 SPRY4 STK38 TAOK1
GO:0010563	negative regulation of phosphorus metabolic process			2.714		CDC42SE1 DKK1 DMD GSK3B LATS2 MET MPRIPMYO1D NF2 PTPRJ RHOA SMAD3 TRIB3 YWHAE	ADAR ASH1L DNAJC15 DUSP9 GNAI2 IGF1R ILK LYNMEN1 NPM1 NTRK3 PDGFB PIN1 PPIF SPRY4 STK38
GO:0045936	negative regulation of phosphate metabolic process			2.714		CDC42SE1 DKK1 DMD GSK3B LATS2 MET MPRIPMYO1D NF2 PTPRJ RHOA SMAD3 TRIB3 YWHAE	ADAR ASH1L DNAJC15 DUSP9 GNAI2 IGF1R ILK LYNMEN1 NPM1 NTRK3 PDGFB PIN1 PPIF SPRY4 STK38
GO:0051094	positive regulation of developmental process			5.954		ARF1 BMPR1A CDK1 CXCL12 CYP27B1 DKK1 DMDETS1 FLNA FOXC1 FOXP3 FZD3 GLI2 GSK3B HIF1ANHOXD3 ITGA5 MET NF2 NUMB PARP1 RET RETREG3RHOA SMAD3 SMAD4 SP7 SRC SRPX2 TBXA2R TIAM1WASF3
GO:0006913	nucleocytoplasmic transport			5.857		AKAP8L AXIN1 BMPR1A CDK1 DACT3 DDX19A FLNAFZD1 GSK3B NUP188 PARP1 RANGAP1 RHOA RSRC1SMAD3 SMAD4 SMG1 XPO6
GO:0016482	cytosolic transport			5.7734		AKAP8L ARF1 ATP2A2 AXIN1 BMPR1A CDK1 DACT3DMD DNAJC5 FLNA FZD1 GSK3B MYO1D PARP1PRKCE RAB27A RANGAP1 RDX RHOA SMAD3 SMAD4SRC
GO:0051169	nuclear transport			5.7581		AKAP8L AXIN1 BMPR1A CDK1 DACT3 DDX19A FLNAFZD1 GSK3B NUP188 PARP1 RANGAP1 RHOA RSRC1SMAD3 SMAD4 SMG1 XPO6
GO:0006605	protein targeting			5.7439		AXIN1 BMPR1A C2CD5 CDK1 DACT3 FLNA FZD1GSK3B NUP188 PARP1 PEX19 RAB27A RHOA RPL12RPL27A RPL35A RPL37A RPS4Y1 RPS7 SMAD3 SMAD4YWHAE
GO:0009952	anterior/posterior pattern specification			5.7415		AXIN1 BMPR1A DKK1 FOXC1 GLI2 HOXA7 HOXC13HOXD3 MED12 SMAD3 SMAD4 YY1
GO:0045597	positive regulation of cell differentiation			5.7188		ARF1 BMPR1A CXCL12 CYP27B1 DKK1 DMD ETS1FLNA FOXC1 FOXP3 FZD3 GLI2 GSK3B HIF1AN HOXD3MET NF2 NUMB PARP1 RET RETREG3 RHOA SMAD3SMAD4 SP7 TIAM1
GO:0032386	regulation of intracellular transport			5.6925		AKAP8L ARF1 ATP2A2 AXIN1 BMPR1A C2CD5 CDK1DACT3 DMD FLNA FZD1 GSK3B PARP1 PRKCERANGAP1 RDX RHOA SMAD3 SMAD4 SRC YWHAE
GO:0042306	regulation of protein import into nucleus			5.6768		AXIN1 BMPR1A CDK1 DACT3 FLNA FZD1 GSK3BPARP1 RHOA SMAD3 SMAD4
GO:1904589	regulation of protein import			5.5879		AXIN1 BMPR1A CDK1 DACT3 FLNA FZD1 GSK3BPARP1 RHOA SMAD3 SMAD4
GO:0035295	tube development			5.5419		AKR1B1 ARID1A BMPR1A CASR CXCL12 FOXC1 FZD1FZD3 GLI2 INTU MED12 MET NUMB RET RHOA RPS7SDC4 SMAD3 SMAD4 SRC STK40
GO:0060562	epithelial tube morphogenesis			5.4753		ARID1A CASR CXCL12 FZD1 FZD3 GLI2 MED12 METRET RHOA RPS7 SDC4 SMAD3 SMAD4 SRC
GO:0022603	regulation of anatomical structure morphogenesis			5.4524		BMPR1A CDC42SE1 CXCL12 DACT3 DKK1 ETS1 FLNAFOXC1 FZD1 FZD3 GSK3B HIF1AN ICAM1 ITGA5MED12 MET NUMB RASA1 RDX RET RHOA SMAD3SMAD4 SRC SRPX2 TBXA2R TIAM1 WASF3
GO:0034504	protein localization to nucleus			5.2276		AXIN1 BMPR1A CDK1 DACT3 FLNA FZD1 GSK3B NF2NUP188 PARP1 RHOA SMAD3 SMAD4 SRC TOR1AIP1
GO:0016071	mRNA metabolic process			5.1939		AGO1 AKAP8L CCNT1 EDC3 EXOSC5 MLH1 PAPOLGPPP2R2A RBM27 RPL12 RPL27A RPL35A RPL37ARPS4Y1 RPS7 RSRC1 SMG1 SNRNP27 SRRM2 TNRC6B
GO:0007015	actin filament organization			5.1884		ARF1 ARPC5 CXCL12 FLNA ICAM1 NF2 PRKCE RASA1RDX RHOA SDC4 SMAD3 SRC WASF3
GO:0033365	protein localization to organelle			5.848		AXIN1 BMPR1A CDK1 DACT3 FLNA FZD1 GSK3B NF2NUP188 PARP1 PEX19 RDX RHOA RPL12 RPL27ARPL35A RPL37A RPS4Y1 RPS7 SMAD3 SMAD4 SRCTOR1AIP1 YWHAE
GO:0072594	establishment of protein localization to organelle			5.794		AXIN1 BMPR1A CDK1 DACT3 FLNA FZD1 GSK3BNUP188 PARP1 PEX19 RHOA RPL12 RPL27A RPL35ARPL37A RPS4Y1 RPS7 SMAD3 SMAD4 YWHAE
GO:0001756	somitogenesis			5.743		AXIN1 BMPR1A DKK1 FOXC1 MED12 SMAD3 SMAD4
GO:0030900	forebrain development			5.195		ARID1A AXIN1 BMPR1A CXCL12 DKK1 ETS1 GLI2GSK3B NF2 NUMB RHOA SATB2 SRC UBA6 YWHAE
GO:0030334	regulation of cell migration			5.18		CXCL12 ETS1 FLNA GSK3B HOXA7 ICAM1 ITGA5 METNF2 NUMB PRKCE PTPRJ RDX RET RHOA SDC4 SELESMAD3 SRC SRPX2 TIAM1
GO:0043009	chordate embryonic development			4.943		ARID1A AXIN1 BMPR1A DKK1 FOXC1 FZD1 FZD3 GLI2HOXA7 HOXD3 INTU LATS2 MED12 MMP16 RPA1RPS7 SATB2 SDC4 SMAD3 SMAD4
GO:0010811	positive regulation of cell-substrate adhesion			4.9265		DMD FLNA GSK3B ITGA5 PRKCE PTPRJ SDC4 SMAD3
GO:0035239	tube morphogenesis			4.9194		ARID1A CASR CXCL12 FZD1 FZD3 GLI2 MED12 METRET RHOA RPS7 SDC4 SMAD3 SMAD4 SRC
GO:0009792	embryo development ending in birth or egg hatching			4.8588		ARID1A AXIN1 BMPR1A DKK1 FOXC1 FZD1 FZD3 GLI2HOXA7 HOXD3 INTU LATS2 MED12 MMP16 RPA1RPS7 SATB2 SDC4 SMAD3 SMAD4
GO:0030155	regulation of cell adhesion			4.8231		CXCL12 DMD ETS1 FLNA FOXP3 GLI2 GSK3B HOXA7ICAM1 ITGA5 NF2 PRKCE PTPRJ RASA1 RDX RET RHOASDC4 SMAD3 SRC
GO:0040017	positive regulation of locomotion			4.8111		CASR CXCL12 ETS1 ICAM1 ITGA5 MET NUMB PRKCEPTPRJ RDX RET SELE SMAD3 SRC SRPX2 TIAM1
GO:0045785	positive regulation of cell adhesion			4.7978		CXCL12 DMD ETS1 FLNA FOXP3 GLI2 GSK3B ITGA5PRKCE PTPRJ RET RHOA SDC4 SMAD3 SRC
GO:0016477	cell migration			4.7464		ARPC5 CDK1 CXCL12 ETS1 FLNA FOXC1 FZD3 GSK3BHOXA7 ICAM1 ITGA5 MET NF2 NUMB PPIL2 PRKCEPTPRJ RDX RET RHOA SATB2 SDC4 SELE SMAD3 SRCSRPX2 TIAM1 TSPAN1 YWHAE
GO:1903827	regulation of cellular protein localization			4.7156		AXIN1 BMPR1A C2CD5 CDK1 DACT3 FLNA FZD1GSK3B NF2 NUMB PARP1 RANGAP1 RDX RHOASMAD3 SMAD4 SRC YWHAE
GO:0000184	nuclear-transcribed mRNA catabolic process, nonsense-mediated decay			4.6527		PPP2R2A RPL12 RPL27A RPL35A RPL37A RPS4Y1RPS7 SMG1
GO:0007389	pattern specification process			4.6148		AXIN1 BMPR1A CXCL12 DKK1 FOXC1 GLI2 HOXA7HOXC13 HOXD3 INTU MED12 RNF111 SATB2 SMAD3SMAD4 YY1
GO:2000145	regulation of cell motility			4.5878		CXCL12 ETS1 FLNA GSK3B HOXA7 ICAM1 ITGA5 METNF2 NUMB PRKCE PTPRJ RDX RET RHOA SDC4 SELESMAD3 SRC SRPX2 TIAM1
GO:0009887	animal organ morphogenesis			4.5736		ARID1A AXIN1 BMPR1A DKK1 FLNA FOXC1 FZD1 FZD3GLI2 GSK3B HOXA7 HOXC13 HOXD3 MED12 METMMP16 NF2 NUMB RHOA SATB2 SMAD3 SMAD4 SRCSTK40 TIAM1 YY1
GO:0030335	positive regulation of cell migration			4.5657		CXCL12 ETS1 ICAM1 ITGA5 MET NUMB PRKCE PTPRJRDX RET SELE SMAD3 SRC SRPX2 TIAM1
GO:0051270	regulation of cellular component movement			4.5573		ATP2A2 CXCL12 ETS1 FLNA GSK3B HOXA7 ICAM1ITGA5 MET NF2 NUMB PRKCE PTPRJ RDX RET RHOASDC4 SELE SMAD3 SRC SRPX2 TIAM1
GO:0032970	regulation of actin filament-based process			4.5564		ARF1 ARPC5 ATP2A2 CXCL12 FLNA ICAM1 NF2 PRKCERASA1 RDX RHOA SDC4 SMAD3
GO:0032880	regulation of protein localization			4.5512		ARF1 AXIN1 BMPR1A C2CD5 CASR CDK1 DACT3 FLNAFOXP3 FZD1 GSK3B MAP4K4 NDFIP2 NF2 NUMBPARP1 PRKCE RANGAP1 RDX RHOA SMAD3 SMAD4SRC TIAM1 YWHAE
GO:0010638	positive regulation of organelle organization			4.5456		AKAP8L ARF1 ARPC5 C2CD5 FOXP3 GSK3B ICAM1JARID2 MET NF2 PRKCE RHOA SDC4 SMAD3 SMAD4SRC STOML2 YWHAE
GO:0001932	regulation of protein phosphorylation			4.5447		AKAP8L AXIN1 BMPR1A CCNT1 CDC42SE1 CDK1 DKK1DMD FZD1 GSK3B ICAM1 ITGA5 LATS2 MAP4K4 METMPRIP NF2 PRKCE PTPRJ RASA1 RET RHOA SDC4SESN2 SMAD3 SMAD4 SRC STK40 TIAM1 TRIB3
GO:1904338	regulation of dopaminergic neuron differentiation			4.5271		DKK1 GSK3B TIAM1
GO:0040012	regulation of locomotion			4.5117		CASR CXCL12 ETS1 FLNA GSK3B HOXA7 ICAM1 ITGA5MET NF2 NUMB PRKCE PTPRJ RDX RET RHOA SDC4SELE SMAD3 SRC SRPX2 TIAM1
GO:0009790	embryo development			4.4822		ARID1A ATP5F1A AXIN1 BMPR1A CDK1 DKK1 FOXC1FZD1 FZD3 GLI2 HOXA7 HOXD3 INTU ITGA5 LATS2MED12 MMP16 NF2 RASA1 RET RPA1 RPS7 SATB2SDC4 SMAD3 SMAD4
GO:0046824	positive regulation of nucleocytoplasmic transport			4.4763		BMPR1A CDK1 FLNA GSK3B PARP1 RHOA SMAD3SMAD4
GO:0060341	regulation of cellular localization			4.4755		AKAP8L ARF1 ATP2A2 AXIN1 BMPR1A C2CD5 CASRCDK1 CXCL12 DACT3 DMD FLNA FOXP3 FZD1 GSK3BMAP4K4 NF2 NUMB PARP1 PRKCE RAB27A RANGAP1RDX RHOA SDC4 SMAD3 SMAD4 SRC TIAM1 YWHAE
GO:0007417	central nervous system development			4.4713		ARID1A AXIN1 BMPR1A CXCL12 DKK1 ETS1 FOXC1FZD1 FZD3 GLI2 GSK3B INTU JARID2 MED12 MET NF2NUMB PTPRJ RHOA SATB2 SRC UBA6 WASF3 YWHAE
GO:0061053	somite development			4.4669		AXIN1 BMPR1A DKK1 FOXC1 MED12 SMAD3 SMAD4
GO:0071542	dopaminergic neuron differentiation			4.4651		CXCL12 DKK1 FZD1 GSK3B TIAM1
GO:0017038	protein import			4.4396		AXIN1 BMPR1A CDK1 DACT3 FLNA FZD1 GSK3BNUP188 PARP1 PEX19 RHOA SMAD3 SMAD4
GO:0006606	protein import into nucleus			4.4315		AXIN1 BMPR1A CDK1 DACT3 FLNA FZD1 GSK3BNUP188 PARP1 RHOA SMAD3 SMAD4
GO:0032956	regulation of actin cytoskeleton organization			4.4315		ARF1 ARPC5 CXCL12 FLNA ICAM1 NF2 PRKCE RASA1RDX RHOA SDC4 SMAD3
GO:2000147	positive regulation of cell motility			4.4222		CXCL12 ETS1 ICAM1 ITGA5 MET NUMB PRKCE PTPRJRDX RET SELE SMAD3 SRC SRPX2 TIAM1
GO:0048863	stem cell differentiation			4.4175		BMPR1A DACT3 FLNA FOXC1 FZD1 GSK3B HOXA7JARID2 RET SMAD3 SMAD4 SP7
GO:0051223	regulation of protein transport			4.4146		ARF1 AXIN1 BMPR1A C2CD5 CASR CDK1 DACT3 FLNAFOXP3 FZD1 GSK3B MAP4K4 NDFIP2 PARP1 PRKCERANGAP1 RHOA SMAD3 SMAD4 SRC TIAM1
GO:0010720	positive regulation of cell development			4.418		ARF1 CXCL12 DKK1 DMD FLNA FZD3 GLI2 GSK3BHOXD3 MET NUMB RET RETREG3 RHOA SMAD3SMAD4 TIAM1
GO:0048646	anatomical structure formation involved in morphogenesis			4.3284		ARID1A AXIN1 BMPR1A CXCL12 DKK1 DMD DNAAF5ETS1 FLNA FOXC1 FZD1 FZD3 GLI2 GSK3B HOXA7INTU ITGA5 LATS2 MED12 NF2 RET RHOA RPS7 SDC4SMAD3 SMAD4 SRPX2 TBXA2R
GO:0048679	regulation of axon regeneration						CERS2 IGF1R NTRK3 PTPRF
GO:0070201	regulation of establishment of protein localization			4.3123		ARF1 AXIN1 BMPR1A C2CD5 CASR CDK1 DACT3 FLNAFOXP3 FZD1 GSK3B MAP4K4 NDFIP2 PARP1 PRKCERANGAP1 RHOA SMAD3 SMAD4 SRC TIAM1 YWHAE
GO:0045944	positive regulation of transcription by RNA polymerase II			4.366		AGO1 AKAP8L AKNA BMPR1A CCNT1 CNBP ETS1FOXC1 FOXP3 GLI2 GSK3B HOXA7 HOXC13 KLF13MED12 MET NFAT5 NFATC2IP PARP1 RNF111 SATB2SMAD3 SMAD4 SP7 YY1
GO:0051272	positive regulation of cellular component movement			4.2945		CXCL12 ETS1 ICAM1 ITGA5 MET NUMB PRKCE PTPRJRDX RET SELE SMAD3 SRC SRPX2 TIAM1
GO:0018105	peptidyl-serine phosphorylation			4.293		AXIN1 CDK1 DKK1 DMD GSK3B LATS2 MET PRKCERET SMG1 SRC
GO:0034655	nucleobase-containing compound catabolic process			4.2648		AGO1 EDC3 EXOSC5 MLH1 NUDT3 PPP2R2A RPL12RPL27A RPL35A RPL37A RPS4Y1 RPS7 SMG1 TNRC6B
GO:0051962	positive regulation of nervous system development			4.25		ARF1 CXCL12 DKK1 DMD FZD3 GLI2 GSK3B HOXD3MET NUMB RET RETREG3 RHOA SRPX2 TIAM1 WASF3
GO:1900182	positive regulation of protein localization to nucleus			4.2431		BMPR1A CDK1 FLNA PARP1 RHOA SMAD3 SMAD4SRC
GO:2000027	regulation of animal organ morphogenesis			4.2315		BMPR1A DKK1 FOXC1 FZD1 FZD3 MED12 MET NUMBRHOA SMAD4 TIAM1
GO:1903533	regulation of protein targeting			4.2152		AXIN1 BMPR1A C2CD5 CDK1 DACT3 FLNA FZD1GSK3B PARP1 RHOA SMAD3 SMAD4
GO:0048704	embryonic skeletal system morphogenesis			4.2115		AXIN1 HOXA7 HOXD3 MED12 MMP16 SATB2 SMAD3
GO:0003002	regionalization			4.255		AXIN1 BMPR1A DKK1 FOXC1 GLI2 HOXA7 HOXC13HOXD3 INTU MED12 SMAD3 SMAD4 YY1
GO:0051170	import into nucleus			4.1762		AXIN1 BMPR1A CDK1 DACT3 FLNA FZD1 GSK3BNUP188 PARP1 RHOA SMAD3 SMAD4
GO:0001954	positive regulation of cell-matrix adhesion			4.1586		DMD GSK3B PTPRJ SDC4 SMAD3
GO:0035282	segmentation			4.1583		AXIN1 BMPR1A DKK1 FOXC1 MED12 SMAD3 SMAD4
GO:0010770	positive regulation of cell morphogenesis involved in differentiation			4.1486		CXCL12 FLNA GSK3B MET NUMB RHOA SMAD3SMAD4 TIAM1
GO:0030855	epithelial cell differentiation			4.1415		BMPR1A CDK1 CYP27B1 DMD FZD1 GLI2 GSK3BHOXA7 ICAM1 INTU LATS2 MET NF2 NUMB RAB27ARDX SMAD3 SMAD4
GO:0001707	mesoderm formation			4.143		AXIN1 BMPR1A DKK1 FOXC1 NF2 SMAD3
GO:0045666	positive regulation of neuron differentiation			4.1348		ARF1 CXCL12 DKK1 DMD GLI2 GSK3B HOXD3 METNUMB RET RETREG3 RHOA TIAM1
GO:0060284	regulation of cell development			4.1336		ARF1 BMPR1A CDK1 CXCL12 DACT3 DKK1 DMD FLNAFOXC1 FZD3 GLI2 GSK3B HOXD3 MAP4K4 MET NF2NUMB RET RETREG3 RHOA SMAD3 SMAD4 TIAM1
GO:0042307	positive regulation of protein import into nucleus			4.1321		BMPR1A CDK1 FLNA PARP1 RHOA SMAD3 SMAD4
GO:0034622	cellular protein-containing complex assembly			4.94		AGO1 ARF1 ARPC5 AXIN1 DMD DNAAF5 EDC3HIST1H2BD HIST1H2BJ HIST1H2BK ICAM1 MCM2PARP1 PRKCE RASA1 RDX RHOA RPA1 RPL12 SMAD3SMAD4 SRC WASF3
GO:0018209	peptidyl-serine modification			4.891		AXIN1 CDK1 DKK1 DMD GSK3B LATS2 MET PRKCERET SMG1 SRC
GO:0051050	positive regulation of transport			4.81		ARF1 BMPR1A C2CD5 CASR CDK1 CXCL12 DMD FLNAGSK3B LIPG MET PARP1 PRKCE RAB27A RASA1 RDXRHOA SDC4 SELE SMAD3 SMAD4 SRC TSPAN1 YWHAE
GO:0022604	regulation of cell morphogenesis			4.755		CDC42SE1 CXCL12 DACT3 FLNA GSK3B ICAM1 METNUMB RASA1 RDX RET RHOA SMAD3 SMAD4 SRCTIAM1 WASF3
GO:1904591	positive regulation of protein import			4.553		BMPR1A CDK1 FLNA PARP1 RHOA SMAD3 SMAD4
GO:0070570	regulation of neuron projection regeneration						CERS2 IGF1R NTRK3 PTPRF
GO:0042326	negative regulation of phosphorylation						ADAR ASH1L DNAJC15 DUSP9 IGF1R ILK LYN MEN1NPM1 NTRK3 PIN1 PPIF SPRY4 STK38
GO:0048332	mesoderm morphogenesis			4.12		AXIN1 BMPR1A DKK1 FOXC1 NF2 SMAD3
GO:0048870	cell motility			4.98		ARPC5 CDK1 CXCL12 ETS1 FLNA FOXC1 FZD3 GSK3BHOXA7 ICAM1 ITGA5 MET NF2 NUMB PPIL2 PRKCEPTPRJ RDX RET RHOA SATB2 SDC4 SELE SMAD3 SRCSRPX2 TIAM1 TSPAN1 YWHAE
GO:0051674	localization of cell			4.98		ARPC5 CDK1 CXCL12 ETS1 FLNA FOXC1 FZD3 GSK3BHOXA7 ICAM1 ITGA5 MET NF2 NUMB PPIL2 PRKCEPTPRJ RDX RET RHOA SATB2 SDC4 SELE SMAD3 SRCSRPX2 TIAM1 TSPAN1 YWHAE
GO:0008154	actin polymerization or depolymerization			3.9888		ARF1 ARPC5 CXCL12 ICAM1 PRKCE RASA1 RDX RHOAWASF3
GO:0071634	regulation of transforming growth factor beta production			3.986		FOXP3 MET SMAD3 SMAD4
GO:0043408	regulation of MAPK cascade						ASH1L CCL11 CD40LG DIRAS2 DUSP9 GNAI2 IGF1RILK LYN MEN1 MINK1 NTRK3 PDGFB PIN1 SOX2SPRY4 STK38 TAOK1
GO:0009057	macromolecule catabolic process			3.9466		AGO1 AXIN1 CDK1 EDC3 EXOSC5 FLNA GSK3B GYG1KLHL15 MLH1 PPP2R2A RDX RNF111 RPL12 RPL27ARPL35A RPL37A RPS4Y1 RPS7 SDC4 SMAD3 SMAD4SMG1 TNRC6B TRIB3 UBA6
GO:0051960	regulation of nervous system development			3.9345		ARF1 BMPR1A CDK1 CXCL12 DKK1 DMD FZD1 FZD3GLI2 GSK3B HOXD3 MAP4K4 MET NF2 NUMB RETRETREG3 RHOA SRPX2 TIAM1 WASF3
GO:0071604	transforming growth factor beta production			3.9142		FOXP3 MET SMAD3 SMAD4
GO:0031401	positive regulation of protein modification process			3.967		AKAP8L AXIN1 BMPR1A CCNT1 CDK1 FOXP3 FZD1GSK3B ICAM1 ITGA5 JARID2 MET MPRIP NDFIP2PRKCE RASA1 RET RHOA RNF111 SDC4 SMAD3SMAD4 SPRTN SRC TIAM1 TRIB3
GO:0007420	brain development			3.929		ARID1A AXIN1 BMPR1A CXCL12 DKK1 ETS1 FOXC1FZD1 FZD3 GLI2 GSK3B MET NF2 NUMB RHOA SATB2SRC UBA6 YWHAE
GO:1901361	organic cyclic compound catabolic process			3.8993		AGO1 CYP27B1 EDC3 EXOSC5 MLH1 NUDT3 PPP2R2ARPL12 RPL27A RPL35A RPL37A RPS4Y1 RPS7 SMG1TNRC6B
GO:0061024	membrane organization			3.8955		AKAP8L ARF1 ATP2A2 C2CD5 CDK1 FLNA GSK3BNUMB NUP188 PARP11 PEX19 PPIL2 PPP2R2A RDXRPL12 RPL27A RPL35A RPL37A RPS4Y1 RPS7 STOML2TIAM1 TOR1AIP1 YWHAE
GO:0044089	positive regulation of cellular component biogenesis			3.8949		ARF1 ARPC5 GSK3B ICAM1 NF2 PARP1 PRKCE PTPRJRHOA RPA1 SDC4 SMAD3 SRC SRPX2
GO:0043409	negative regulation of MAPK cascade						ASH1L DUSP9 IGF1R LYN MEN1 PIN1 SPRY4 STK38
GO:0006998	nuclear envelope organization			3.858		AKAP8L CDK1 NUP188 PARP11 PPP2R2A TOR1AIP1
GO:1903391	regulation of adherens junction organization			3.8543		PTPRJ RDX SDC4 SMAD3 SRC
GO:0009967	positive regulation of signal transduction						AKR1B1 AMER1 BBC3 CALR CCL11 CD40LG DIRAS2DUSP9 GNAI2 IGF1R ILK ITM2C KMT2D LASP1 LYNMEN1 MINK1 NTRK3 PDGFB PIN1 PPIF PSMD3RICTOR SLC35C2 SOX2 TAOK1 UBE2V1 VSIR
GO:0033157	regulation of intracellular protein transport			3.8345		AXIN1 BMPR1A C2CD5 CDK1 DACT3 FLNA FZD1GSK3B PARP1 RANGAP1 RHOA SMAD3 SMAD4
GO:0006886	intracellular protein transport			3.8117		AXIN1 BMPR1A C2CD5 CDK1 DACT3 FLNA FZD1GSK3B NUP188 PARP1 PEX19 RAB27A RANGAP1RHOA RPL12 RPL27A RPL35A RPL37A RPS4Y1 RPS7SMAD3 SMAD4 XPO6 YWHAE
GO:0044270	cellular nitrogen compound catabolic process			3.86		AGO1 EDC3 EXOSC5 MLH1 NUDT3 PPP2R2A RPL12RPL27A RPL35A RPL37A RPS4Y1 RPS7 SMG1 TNRC6B
GO:0046700	heterocycle catabolic process			3.7866		AGO1 EDC3 EXOSC5 MLH1 NUDT3 PPP2R2A RPL12RPL27A RPL35A RPL37A RPS4Y1 RPS7 SMG1 TNRC6B
GO:0050769	positive regulation of neurogenesis			3.7769		ARF1 CXCL12 DKK1 DMD FZD3 GLI2 GSK3B HOXD3MET NUMB RET RETREG3 RHOA TIAM1
GO:2000738	positive regulation of stem cell differentiation			3.7758		FOXC1 GSK3B SMAD3 SMAD4 SP7
GO:0060391	positive regulation of SMAD protein signal transduction			3.7442		BMPR1A PARP1 SMAD4
GO:0032231	regulation of actin filament bundle assembly			3.7438		FLNA NF2 RDX RHOA SDC4 SMAD3
GO:0001704	formation of primary germ layer			3.7269		AXIN1 BMPR1A DKK1 FOXC1 ITGA5 NF2 SMAD3
GO:0030041	actin filament polymerization			3.726		ARF1 ARPC5 ICAM1 PRKCE RASA1 RDX RHOA WASF3
GO:0034330	cell junction organization			3.6919		FLNA ITGA5 NF2 NUMB PTPRJ RDX RHOA SDC4SMAD3 SRC
GO:0019439	aromatic compound catabolic process			3.6912		AGO1 EDC3 EXOSC5 MLH1 NUDT3 PPP2R2A RPL12RPL27A RPL35A RPL37A RPS4Y1 RPS7 SMG1 TNRC6B
GO:0001953	negative regulation of cell-matrix adhesion			3.6737		HOXA7 NF2 RASA1 SRC
GO:0006364	rRNA processing			3.6649		EXOSC5 NOL9 NOP56 PYURF RPL12 RPL27A RPL35ARPL37A RPS4Y1 RPS7
GO:0008064	regulation of actin polymerization or depolymerization			3.6492		ARF1 ARPC5 CXCL12 ICAM1 PRKCE RASA1 RDX RHOA
GO:0007492	endoderm development			3.6356		BMPR1A DKK1 ITGA5 MED12 SMAD3 SMAD4
GO:0048340	paraxial mesoderm morphogenesis			3.6333		BMPR1A FOXC1 SMAD3
GO:0030832	regulation of actin filament length			3.6317		ARF1 ARPC5 CXCL12 ICAM1 PRKCE RASA1 RDX RHOA
GO:0031400	negative regulation of protein modification process			3.6129		CDC42SE1 CDK1 DKK1 DMD FOXP3 GSK3B JARID2LATS2 MET MPRIP MYO1D NF2 PRKCE PTPRJ SMAD3TRIB3 YWHAE
GO:0060548	negative regulation of cell death			3.5997		CDK1 CXCL12 DNAJC5 FLNA FOXC1 FZD3 GLI2 GSK3BICAM1 ITGA5 MAP4K4 MET PRKCE RASA1 RHOASMAD3 SMAD4 SRC STK40 TMEM109 TXNDC5 YWHAE
GO:0003158	endothelium development			3.5994		BMPR1A DMD ICAM1 MET RDX RHOA SMAD4
GO:0050918	positive chemotaxis			3.5932		CASR CXCL12 MET PTPRJ SMAD3
GO:0016331	morphogenesis of embryonic epithelium			3.5798		ARID1A FZD1 FZD3 GLI2 MED12 RET RPS7 SDC4
GO:0016072	rRNA metabolic process			3.5725		EXOSC5 NOL9 NOP56 PYURF RPL12 RPL27A RPL35ARPL37A RPS4Y1 RPS7
GO:0060322	head development			3.5689		ARID1A AXIN1 BMPR1A CXCL12 DKK1 ETS1 FOXC1FZD1 FZD3 GLI2 GSK3B MET NF2 NUMB RHOA SATB2SRC UBA6 YWHAE
GO:0006614	SRP-dependent cotranslational protein targeting to membrane			3.5328		RPL12 RPL27A RPL35A RPL37A RPS4Y1 RPS7
GO:0007183	SMAD protein complex assembly			3.5316		PARP1 SMAD3 SMAD4
GO:0019083	viral transcription			3.5123		CCNT1 NUP188 RPL12 RPL27A RPL35A RPL37ARPS4Y1 RPS7
GO:0016055	Wnt signaling pathway			3.587		AGO1 AXIN1 DACT3 DKK1 FZD1 FZD3 GSK3B LATS2MED12 RHOA SMAD3 SRC TIAM1 TNRC6B
GO:0051017	actin filament bundle assembly			3.4985		FLNA NF2 RDX RHOA SDC4 SMAD3 SRC
GO:0051881	regulation of mitochondrial membrane potential			3.4918		GSK3B PARP1 PRKCE SRC STOML2
GO:0030029	actin filament-based process			3.4715		ARF1 ARPC5 ATP2A2 CXCL12 DMD FLNA ICAM1 NF2PRKCE RASA1 RDX RHOA SDC4 SELE SMAD3 SRCWASF3
GO:1903829	positive regulation of cellular protein localization			3.4641		BMPR1A C2CD5 CDK1 FLNA GSK3B PARP1 RDX RHOASMAD3 SMAD4 SRC YWHAE
GO:0048706	embryonic skeletal system development			3.4594		AXIN1 HOXA7 HOXD3 MED12 MMP16 SATB2 SMAD3
GO:0031334	positive regulation of protein complex assembly			3.4317		ARF1 ARPC5 GSK3B ICAM1 PARP1 PRKCE RHOA RPA1SRC
GO:0061572	actin filament bundle organization			3.421		FLNA NF2 RDX RHOA SDC4 SMAD3 SRC
GO:0045216	cell-cell junction organization			3.44		FLNA NF2 NUMB PTPRJ RDX RHOA SDC4 SMAD3 SRC
GO:0007498	mesoderm development			3.42		AXIN1 BMPR1A DKK1 FOXC1 NF2 SMAD3 SMAD4
GO:0021915	neural tube development			3.383		ARID1A FZD1 FZD3 GLI2 INTU MED12 RPS7 SDC4
GO:0007179	transforming growth factor beta receptor signaling pathway			3.383		AXIN1 BMPR1A PARP1 RHOA RNF111 SMAD3 SMAD4SRC
GO:0006613	cotranslational protein targeting to membrane			3.3646		RPL12 RPL27A RPL35A RPL37A RPS4Y1 RPS7
GO:0014031	mesenchymal cell development			3.3517		BMPR1A DACT3 FLNA FOXC1 GSK3B RET SMAD3SMAD4
GO:0060390	regulation of SMAD protein signal transduction			3.357		BMPR1A PARP1 SMAD4
GO:0045047	protein targeting to ER			3.3417		RPL12 RPL27A RPL35A RPL37A RPS4Y1 RPS7
GO:0010976	positive regulation of neuron projection development			3.3367		ARF1 CXCL12 DMD GSK3B MET NUMB RET RETREG3RHOA TIAM1
GO:0019080	viral gene expression			3.3362		CCNT1 NUP188 RPL12 RPL27A RPL35A RPL37ARPS4Y1 RPS7
GO:0032388	positive regulation of intracellular transport			3.3343		ARF1 BMPR1A C2CD5 CDK1 FLNA GSK3B PARP1 RDXRHOA SMAD3 SMAD4 YWHAE
GO:0044265	cellular macromolecule catabolic process			3.3285		AGO1 AXIN1 CDK1 EDC3 EXOSC5 GSK3B KLHL15MLH1 PPP2R2A RDX RNF111 RPL12 RPL27A RPL35ARPL37A RPS4Y1 RPS7 SMG1 TNRC6B TRIB3 UBA6
GO:0072657	protein localization to membrane			3.3281		C2CD5 FLNA NUMB PEX19 PPIL2 RDX RPL12 RPL27ARPL35A RPL37A RPS4Y1 RPS7 TIAM1 YWHAE
GO:0001838	embryonic epithelial tube formation			3.3278		ARID1A FZD1 FZD3 MED12 RET RPS7 SDC4
GO:0098927	vesicle-mediated transport between endosomal compartments			3.3261		FLNA MYO1D RDX SRC
GO:0001843	neural tube closure			3.3191		ARID1A FZD1 FZD3 MED12 RPS7 SDC4
GO:0072175	epithelial tube formation			3.396		ARID1A FZD1 FZD3 MED12 RET RPS7 SDC4
GO:0071363	cellular response to growth factor stimulus			3.38		AXIN1 BMPR1A DKK1 DMD FOXC1 FZD1 GSK3B ITGA5PARP1 PRKCE RASA1 RHOA RNF111 SMAD3 SMAD4SRC
GO:0034470	ncRNA processing			3.352		AGO1 EXOSC5 NOL9 NOP56 PYURF RPL12 RPL27ARPL35A RPL37A RPS4Y1 RPS7 SMAD3
GO:0007178	transmembrane receptor protein serine/threonine kinase signaling pathway			3.317		AXIN1 BMPR1A DKK1 FZD1 PARP1 PPM1L RHOARNF111 SMAD3 SMAD4 SRC
GO:0060606	tube closure			3.2967		ARID1A FZD1 FZD3 MED12 RPS7 SDC4
GO:0043254	regulation of protein complex assembly			3.2956		ARF1 ARPC5 DKK1 GSK3B ICAM1 PARP1 PRKCE RASA1RDX RHOA RPA1 SRC
GO:0006396	RNA processing			3.2943		AGO1 AKAP8L CCNT1 EXOSC5 NOL9 NOP56 PAPOLGPYURF RBM27 RPL12 RPL27A RPL35A RPL37A RPS4Y1RPS7 RSRC1 SMAD3 SNRNP27 SRRM2 TNRC6B
GO:0072358	cardiovascular system development			3.2714		ARID1A BMPR1A CDK1 CXCL12 DKK1 ETS1 FLNAFOXC1 FZD1 GLI2 HIF1AN HOXA7 ITGA5 MED12 METPTPRJ RASA1 RHOA SMAD3 SMAD4 SRPX2 TBXA2R
GO:0072359	circulatory system development			3.2714		ARID1A BMPR1A CDK1 CXCL12 DKK1 ETS1 FLNAFOXC1 FZD1 GLI2 HIF1AN HOXA7 ITGA5 MED12 METPTPRJ RASA1 RHOA SMAD3 SMAD4 SRPX2 TBXA2R
GO:0048864	stem cell development			3.264		BMPR1A DACT3 FLNA FOXC1 GSK3B RET SMAD3SMAD4
GO:0007369	gastrulation			3.264		AXIN1 BMPR1A DKK1 FOXC1 ITGA5 NF2 SMAD3SMAD4
GO:0043069	negative regulation of programmed cell death			3.2585		CDK1 CXCL12 DNAJC5 FLNA FOXC1 FZD3 GLI2 GSK3BICAM1 ITGA5 MAP4K4 MET PRKCE RASA1 RHOASMAD3 SRC STK40 TXNDC5 YWHAE
GO:0001503	ossification			3.2574		BMPR1A CASR CYP27B1 FOXC1 FZD1 GLI2 INTUMMP16 RHOA SATB2 SMAD3 SP7
GO:0072599	establishment of protein localization to endoplasmic reticulum			3.2527		RPL12 RPL27A RPL35A RPL37A RPS4Y1 RPS7
GO:0050767	regulation of neurogenesis			3.2452		ARF1 BMPR1A CDK1 CXCL12 DKK1 DMD FZD3 GLI2GSK3B HOXD3 MAP4K4 MET NF2 NUMB RETRETREG3 RHOA TIAM1
GO:0006259	DNA metabolic process			3.2424		CDK1 EMSY EXOSC5 FOXP3 GLI2 GSK3B MCM2MCMBP MET MLH1 NF2 PARP1 RNF111 RPA1 SESN2SMG1 SPRTN SRC STOML2 TRRAP YY1
GO:0030833	regulation of actin filament polymerization			3.2385		ARF1 ARPC5 ICAM1 PRKCE RASA1 RDX RHOA
GO:0006997	nucleus organization			3.2385		AKAP8L CDK1 ETS1 NUP188 PARP11 PPP2R2ATOR1AIP1
GO:0006612	protein targeting to membrane			3.237		C2CD5 PEX19 RPL12 RPL27A RPL35A RPL37A RPS4Y1RPS7
GO:0034614	cellular response to reactive oxygen species			3.221		AKR1B1 CDK1 ETS1 GSK3B MET PARP1 SRC
GO:0051495	positive regulation of cytoskeleton organization			3.2161		ARF1 ARPC5 ICAM1 NF2 PRKCE RHOA SDC4 SMAD3
GO:0014020	primary neural tube formation			3.297		ARID1A FZD1 FZD3 MED12 RPS7 SDC4
GO:1903651	positive regulation of cytoplasmic transport			3.1981		ARF1 BMPR1A CDK1 FLNA GSK3B PARP1 RDX RHOASMAD3 SMAD4
GO:0045446	endothelial cell differentiation			3.1885		BMPR1A DMD ICAM1 MET RDX SMAD4
GO:0051496	positive regulation of stress fiber assembly			3.1583		NF2 RHOA SDC4 SMAD3
GO:0048762	mesenchymal cell differentiation			3.1441		BMPR1A DACT3 FLNA FOXC1 GSK3B RET SMAD3SMAD4
GO:0070848	response to growth factor			3.197		AXIN1 BMPR1A DKK1 DMD FOXC1 FZD1 GSK3B ITGA5PARP1 PRKCE RASA1 RHOA RNF111 SMAD3 SMAD4SRC
GO:0007167	enzyme linked receptor protein signaling pathway			3.192		ARPC5 AXIN1 BMPR1A C2CD5 DKK1 FOXC1 FRK FZD1ITGA5 MET PARP1 PPM1L PTPRJ RASA1 RET RHOARNF111 SMAD3 SMAD4 SRC TIAM1
GO:0000122	negative regulation of transcription by RNA polymerase II			3.162		ARID1A AXIN1 DKK1 FOXP3 FRK GLI2 HIF1AN HOXA7JARID2 JAZF1 MET PARP1 PHF12 SATB2 SMAD3SMAD4 TRIB3 YY1
GO:0060070	canonical Wnt signaling pathway			3.882		AXIN1 DACT3 DKK1 FZD1 FZD3 GSK3B LATS2 MED12SMAD3 SRC
GO:0045907	positive regulation of vasoconstriction			3.81		CASR ICAM1 RHOA TBXA2R
GO:0031346	positive regulation of cell projection organization			3.598		ARF1 CXCL12 DMD GSK3B MET NUMB RET RETREG3RHOA SRC TIAM1
GO:0035567	non-canonical Wnt signaling pathway			3.543		AGO1 FZD1 FZD3 MED12 RHOA TIAM1 TNRC6B
GO:0035148	tube formation			3.543		ARID1A FZD1 FZD3 MED12 RET RPS7 SDC4
GO:0002076	osteoblast development			3.543		GLI2 SATB2 SMAD3
GO:0044033	multi-organism metabolic process			3.47		CCNT1 NUP188 RPL12 RPL27A RPL35A RPL37ARPS4Y1 RPS7
GO:1904885	beta-catenin destruction complex assembly			3.451		AXIN1 GSK3B
GO:0051248	negative regulation of protein metabolic process			3.14		AGO1 AXIN1 CDC42SE1 CDK1 DKK1 DMD FLNAFOXP3 GSK3B JARID2 LATS2 MET MPRIP MYO1D NF2PCSK1N PRKCE PTPRJ SMAD3 SMAD4 SRC TRIB3YWHAE
GO:0010769	regulation of cell morphogenesis involved in differentiation			2.9933		CXCL12 DACT3 FLNA GSK3B MET NUMB RET RHOASMAD3 SMAD4 TIAM1
GO:0036120	cellular response to platelet-derived growth factor stimulus			2.994		PRKCE RASA1 SRC
GO:0033043	regulation of organelle organization			2.9867		AKAP8L ARF1 ARPC5 C2CD5 CXCL12 FLNA FOXP3GSK3B ICAM1 JARID2 MET NF2 PARP1 PRKCE RASA1RDX RHOA SDC4 SMAD3 SMAD4 SRC STOML2 YWHAE
GO:0000902	cell morphogenesis			2.9844		CDC42SE1 CXCL12 DACT3 DKK1 DMD DNAAF5DPYSL5 FLNA FZD3 GLI2 GSK3B ICAM1 INTU LATS2MET NUMB RASA1 RDX RET RHOA SMAD3 SMAD4SRC TIAM1 WASF3
GO:0072132	mesenchyme morphogenesis			2.9721		BMPR1A FOXC1 SMAD3 SMAD4
GO:0044087	regulation of cellular component biogenesis			2.9673		ARF1 ARPC5 DKK1 FLNA GSK3B ICAM1 NF2 PARP1PRKCE PTPRJ RASA1 RDX RHOA RPA1 SDC4 SMAD3SRC SRPX2
GO:0034660	ncRNA metabolic process			2.9528		AGO1 CCNT1 EXOSC5 GTF2E1 NOL9 NOP56 PYURFRPL12 RPL27A RPL35A RPL37A RPS4Y1 RPS7 SMAD3
GO:0034332	adherens junction organization			2.9513		NUMB PTPRJ RDX SDC4 SMAD3 SRC
GO:0001841	neural tube formation			2.9513		ARID1A FZD1 FZD3 MED12 RPS7 SDC4
GO:0030111	regulation of Wnt signaling pathway			2.9422		AXIN1 DACT3 DKK1 FZD1 GSK3B LATS2 MED12SMAD3 SRC TIAM1
GO:0042254	ribosome biogenesis			2.9422		EXOSC5 NOL9 NOP56 PYURF RPL12 RPL27A RPL35ARPL37A RPS4Y1 RPS7
GO:1904951	positive regulation of establishment of protein localization			2.9382		ARF1 BMPR1A C2CD5 CASR CDK1 FLNA GSK3B PARP1PRKCE RHOA SMAD3 SMAD4 SRC YWHAE
GO:0043066	negative regulation of apoptotic process			2.9345		CDK1 CXCL12 DNAJC5 FLNA FOXC1 FZD3 GLI2 GSK3BICAM1 ITGA5 MAP4K4 PRKCE RASA1 RHOA SMAD3SRC STK40 TXNDC5 YWHAE
GO:0051894	positive regulation of focal adhesion assembly			2.9298		PTPRJ SDC4 SMAD3
GO:1904886	beta-catenin destruction complex disassembly			2.9298		AXIN1 FZD1 GSK3B
GO:0036119	response to platelet-derived growth factor			2.9298		PRKCE RASA1 SRC
GO:0048339	paraxial mesoderm development			2.9298		BMPR1A FOXC1 SMAD3
GO:0090316	positive regulation of intracellular protein transport			2.986		BMPR1A C2CD5 CDK1 FLNA GSK3B PARP1 RHOASMAD3 SMAD4
GO:0032233	positive regulation of actin filament bundle assembly			2.938		NF2 RHOA SDC4 SMAD3
GO:0048562	embryonic organ morphogenesis			2.921		ARID1A AXIN1 FZD3 GLI2 HOXA7 HOXD3 MED12MMP16 SATB2 SMAD3
GO:0051222	positive regulation of protein transport			2.8954		ARF1 BMPR1A C2CD5 CASR CDK1 FLNA GSK3B PARP1PRKCE RHOA SMAD3 SMAD4 SRC
GO:0070972	protein localization to endoplasmic reticulum			2.8784		RPL12 RPL27A RPL35A RPL37A RPS4Y1 RPS7
GO:1903393	positive regulation of adherens junction organization			2.8722		PTPRJ SDC4 SMAD3
GO:0032042	mitochondrial DNA metabolic process			2.8722		PARP1 SESN2 STOML2
GO:0010918	positive regulation of mitochondrial membrane potential			2.8717		GSK3B STOML2
GO:1904693	midbrain morphogenesis			2.8717		DKK1 FZD3
GO:0090109	regulation of cell-substrate junction assembly			2.878		PTPRJ SDC4 SMAD3 SRC
GO:0051893	regulation of focal adhesion assembly			2.878		PTPRJ SDC4 SMAD3 SRC
GO:0045165	cell fate commitment			2.8644		AXIN1 BMPR1A DKK1 FOXP3 GLI2 LATS2 RHOA SATB2SMAD4
GO:0090092	regulation of transmembrane receptor protein serine/threonine kinase signaling pathway			2.8525		AXIN1 BMPR1A DKK1 FZD1 PARP1 RNF111 SMAD3SMAD4
GO:0033135	regulation of peptidyl-serine phosphorylation			2.8431		AXIN1 DKK1 DMD GSK3B MET RET
GO:0051493	regulation of cytoskeleton organization			2.8369		ARF1 ARPC5 CXCL12 FLNA ICAM1 NF2 PRKCE RASA1RDX RHOA SDC4 SMAD3
GO:0043149	stress fiber assembly			2.8189		NF2 RHOA SDC4 SMAD3 SRC
GO:0030038	contractile actin filament bundle assembly			2.8189		NF2 RHOA SDC4 SMAD3 SRC
GO:0061756	leukocyte adhesion to vascular endothelial cell			2.8172		CXCL12 ETS1 SELE
GO:0036342	post-anal tail morphogenesis			2.8172		AXIN1 FZD3 MED12
GO:0048013	ephrin receptor signaling pathway			2.7968		ARPC5 RASA1 RHOA SRC TIAM1
GO:0050921	positive regulation of chemotaxis			2.7912		CASR CXCL12 MET PTPRJ SMAD3 TIAM1
GO:0007044	cell-substrate junction assembly			2.7751		ITGA5 PTPRJ SDC4 SMAD3 SRC
GO:2000736	regulation of stem cell differentiation			2.7743		DACT3 FOXC1 GSK3B SMAD3 SMAD4 SP7
GO:0008544	epidermis development			2.7667		ATP2A2 CYP27B1 DKK1 FZD3 GLI2 HOXA7 HOXC13INTU LATS2 SMAD4
GO:0030511	positive regulation of transforming growth factor beta receptor signaling pathway			2.7648		AXIN1 RNF111 SMAD4
GO:0071560	cellular response to transforming growth factor beta stimulus			2.7556		AXIN1 BMPR1A PARP1 RHOA RNF111 SMAD3 SMAD4SRC
GO:0030036	actin cytoskeleton organization			2.7553		ARF1 ARPC5 CXCL12 FLNA ICAM1 NF2 PRKCE RASA1RDX RHOA SDC4 SMAD3 SRC WASF3
GO:0070301	cellular response to hydrogen peroxide			2.7536		AKR1B1 CDK1 ETS1 GSK3B MET
GO:0010812	negative regulation of cell-substrate adhesion			2.746		HOXA7 NF2 RASA1 SRC
GO:0042661	regulation of mesodermal cell fate specification			2.7284		BMPR1A DKK1
GO:0071559	response to transforming growth factor beta			2.723		AXIN1 BMPR1A PARP1 RHOA RNF111 SMAD3 SMAD4SRC
GO:1901890	positive regulation of cell junction assembly			2.7146		PTPRJ SDC4 SMAD3
GO:0006260	DNA replication			2.711		CDK1 GLI2 MCM2 MCMBP MET NF2 PARP1 RPA1 SRCSTOML2
GO:0022613	ribonucleoprotein complex biogenesis			2.718		AGO1 EDC3 EXOSC5 NOL9 NOP56 PYURF RPL12RPL27A RPL35A RPL37A RPS4Y1 RPS7
GO:0032271	regulation of protein polymerization			2.725		ARF1 ARPC5 ICAM1 PRKCE RASA1 RDX RHOA
GO:0030838	positive regulation of actin filament polymerization			2.674		ARF1 ARPC5 ICAM1 PRKCE RHOA
GO:0030901	midbrain development			2.652		DKK1 FZD1 FZD3 RHOA YWHAE
GO:0009725	response to hormone			2.646		AKR1B1 ARID1A ATP2A2 C2CD5 CXCL12 CYP27B1ETS1 FZD1 GSK3B ICAM1 LATS2 MED12 PARP1 PRKCERANGAP1 RDX RHOA SESN2 SRC TRIB3
GO:1901652	response to peptide			2.6426		AKR1B1 ATP2A2 C2CD5 CXCL12 CYP27B1 FZD1GSK3B PARP1 RANGAP1 SESN2 SRC TRIB3
GO:0051168	nuclear export			2.6365		AKAP8L DDX19A GSK3B NUP188 RANGAP1 SMG1XPO6
GO:0048568	embryonic organ development			2.6277		ARID1A AXIN1 BMPR1A FOXC1 FZD3 GLI2 HOXA7HOXD3 MED12 MMP16 SATB2 SMAD3
GO:0090066	regulation of anatomical structure size			2.6262		ARF1 ARPC5 CASR CXCL12 FOXC1 GSK3B ICAM1PRKCE RASA1 RDX RET RHOA TBXA2R
GO:0051276	chromosome organization			2.624		AKAP8L ARID1A BAHD1 CDK1 EMSY FOXP3HIST1H2BD HIST1H2BJ HIST1H2BK JARID2 MCM2MCMBP MLH1 PARP1 RANGAP1 RPA1 SATB2 SMAD4SMG1 SRC TRRAP YY1
GO:0050927	positive regulation of positive chemotaxis			2.623		CASR CXCL12 SMAD3
GO:0030030	cell projection organization			2.6132		ARF1 ARPC5 CXCL12 DMD DNAAF5 DPYSL5 FLNAFZD3 GLI2 GSK3B ICAM1 INTU MAP4K4 MET NUMBRDX RET RETREG3 RHOA SDC4 SMAD4 SRC TIAM1UBA6 WASF3
GO:0001738	morphogenesis of a polarized epithelium			2.6131		FZD1 FZD3 MED12 NUMB RHOA TIAM1
GO:0051258	protein polymerization			2.671		ARF1 ARPC5 ICAM1 PRKCE RASA1 RDX RHOA WASF3
GO:0032909	regulation of transforming growth factor beta2 production			2.662		SMAD3 SMAD4
GO:0032906	transforming growth factor beta2 production			2.662		SMAD3 SMAD4
GO:0060897	neural plate regionalization			2.662		AXIN1 BMPR1A
GO:0007159	leukocyte cell-cell adhesion			2.5987		CXCL12 ETS1 FOXP3 GLI2 ICAM1 ITGA5 MICA RAB27ARHOA SELE SMAD3 SRC STOML2
GO:0060828	regulation of canonical Wnt signaling pathway			2.5962		AXIN1 DACT3 DKK1 FZD1 GSK3B LATS2 SMAD3 SRC
GO:0032989	cellular component morphogenesis			2.5849		CDC42SE1 CXCL12 DACT3 DKK1 DMD DNAAF5DPYSL5 FLNA FZD3 GLI2 GSK3B ICAM1 INTU LATS2MET NUMB RASA1 RDX RET RHOA SMAD3 SMAD4SRC TIAM1 WASF3
GO:0035270	endocrine system development			2.5825		BMPR1A ETS1 GLI2 GSK3B HOXD3 SMAD3
GO:0046688	response to copper ion			2.576		CDK1 CYP27B1 ICAM1
GO:0010800	positive regulation of peptidyl-threonine phosphorylation			2.576		AXIN1 GSK3B MET
GO:1903335	regulation of vacuolar transport			2.576		ARF1 RDX SRC
GO:0050926	regulation of positive chemotaxis			2.576		CASR CXCL12 SMAD3
GO:0001942	hair follicle development			2.5721		DKK1 FZD3 HOXC13 INTU SMAD4
GO:0022404	molting cycle process			2.5721		DKK1 FZD3 HOXC13 INTU SMAD4
GO:0022405	hair cycle process			2.5721		DKK1 FZD3 HOXC13 INTU SMAD4
GO:0071495	cellular response to endogenous stimulus			2.5673		AKR1B1 ARID1A AXIN1 BMPR1A C2CD5 DKK1 FZD1GSK3B ICAM1 LATS2 MED12 PARP1 PRKCE RANGAP1RASA1 RDX RHOA RNF111 SESN2 SMAD3 SMAD4 SRCTRIB3
GO:0034599	cellular response to oxidative stress			2.5636		AKR1B1 ATP2A2 CDK1 ETS1 GSK3B MET PARP1 SRC
GO:0016032	viral process			2.5625		CCNT1 GTF2E1 ICAM1 ITGA5 MICA NUP188 RHOARPL12 RPL27A RPL35A RPL37A RPS4Y1 RPS7 SMAD3SRC YWHAE
GO:1901698	response to nitrogen compound			2.5381		AGO1 AKR1B1 ATP2A2 C2CD5 CDK1 CXCL12 CYP27B1FZD1 GSK3B ICAM1 PARP1 PPP2R2A PRKCE RANGAP1SESN2 SMAD3 SRC TIAM1 TRIB3
GO:0042542	response to hydrogen peroxide			2.5377		AKR1B1 CDK1 ETS1 GSK3B MET SRC
GO:0098773	skin epidermis development			2.5344		DKK1 FZD3 HOXC13 INTU SMAD4
GO:0051253	negative regulation of RNA metabolic process			2.5256		ARID1A AXIN1 BAHD1 CCNT1 CREG1 DKK1 FLNAFOXP3 FRK FZD1 GLI2 HIF1AN HOXA7 JARID2 JAZF1MET PARP1 PHF12 SATB2 SMAD3 SMAD4 SRC TRIB3YY1
GO:0051052	regulation of DNA metabolic process			2.518		CDK1 FOXP3 GLI2 GSK3B MET MLH1 NF2 PARP1 SRCSTOML2
GO:0000904	cell morphogenesis involved in differentiation			2.515		CXCL12 DACT3 DKK1 DPYSL5 FLNA FZD3 GLI2 GSK3BLATS2 MET NUMB RET RHOA SMAD3 SMAD4 SRCTIAM1
GO:0000302	response to reactive oxygen species			2.514		AKR1B1 CDK1 ETS1 GSK3B MET PARP1 SESN2 SRC
GO:0090244	Wnt signaling pathway involved in somitogenesis			2.4998		AXIN1 DKK1
GO:2000113	negative regulation of cellular macromolecule biosynthetic process			2.4975		AGO1 ARID1A AXIN1 BAHD1 DKK1 FLNA FOXP3 FRKFZD1 GLI2 GSK3B HIF1AN HOXA7 JARID2 JAZF1 METNF2 PARP1 PHF12 SATB2 SMAD3 SMAD4 SRC TRIB3YY1
GO:0002262	myeloid cell homeostasis			2.494		AXIN1 ETS1 EXOC6 FOXP3 KLF13 SFXN1
GO:0044319	wound healing, spreading of cells			2.4921		FLNA ITGA5 RHOA
GO:2000826	regulation of heart morphogenesis			2.4921		DKK1 FOXC1 SMAD4
GO:0090505	epiboly involved in wound healing			2.4921		FLNA ITGA5 RHOA
GO:0034329	cell junction assembly			2.4869		FLNA ITGA5 PTPRJ RHOA SDC4 SMAD3 SRC
GO:0044764	multi-organism cellular process			2.4848		CCNT1 GTF2E1 ICAM1 ITGA5 MICA NUP188 RHOARPL12 RPL27A RPL35A RPL37A RPS4Y1 RPS7 SMAD3SRC YWHAE
GO:0050773	regulation of dendrite development			2.4796		ARF1 GSK3B MET NUMB RHOA TIAM1
GO:0001885	endothelial cell development			2.4753		DMD ICAM1 MET RDX
GO:0051336	regulation of hydrolase activity			2.4732		AXIN1 CASR CDC42SE1 GSK3B ICAM1 IL5RA MPRIPMYO1D PCSK1N PPP2R2A PRKCE RANGAP1 RASA1RDX RET RHOA SELE SMAD3 SRC SYDE2 TBXA2RTIAM1 TOR1AIP1 YWHAE
GO:0090287	regulation of cellular response to growth factor stimulus			2.4689		AXIN1 DKK1 DMD FZD1 ITGA5 RNF111 SMAD3SMAD4
GO:0003018	vascular process in circulatory system			2.4631		CASR FOXC1 ICAM1 PTPRJ RHOA SRC TBXA2R
GO:1903507	negative regulation of nucleic acid-templated transcription			2.4628		ARID1A AXIN1 BAHD1 CREG1 DKK1 FLNA FOXP3 FRKFZD1 GLI2 HIF1AN HOXA7 JARID2 JAZF1 MET PARP1PHF12 SATB2 SMAD3 SMAD4 SRC TRIB3 YY1
GO:0090100	positive regulation of transmembrane receptor protein serine/threonine kinase signaling pathway			2.4617		AXIN1 BMPR1A PARP1 RNF111 SMAD4
GO:0001657	ureteric bud development			2.4617		FOXC1 RET SDC4 SMAD3 SMAD4
GO:0090504	epiboly			2.4524		FLNA ITGA5 RHOA
GO:1903670	regulation of sprouting angiogenesis			2.4524		ITGA5 RHOA SRPX2
GO:0030178	negative regulation of Wnt signaling pathway			2.4513		AXIN1 DACT3 DKK1 FZD1 GSK3B LATS2 MED12
GO:0072163	mesonephric epithelium development			2.4441		FOXC1 RET SDC4 SMAD3 SMAD4
GO:0072164	mesonephric tubule development			2.4441		FOXC1 RET SDC4 SMAD3 SMAD4
GO:0032535	regulation of cellular component size			2.4436		ARF1 ARPC5 CXCL12 GSK3B ICAM1 PRKCE RASA1 RDXRET RHOA
GO:0090150	establishment of protein localization to membrane			2.4436		C2CD5 PEX19 RDX RPL12 RPL27A RPL35A RPL37ARPS4Y1 RPS7 YWHAE
GO:1901701	cellular response to oxygen-containing compound			2.4425		AKR1B1 C2CD5 CDK1 CYP27B1 ETS1 FZD1 GSK3BICAM1 MAP4K4 MET PARP1 PRKCE RANGAP1 RETSESN2 SRC TBXA2R TIAM1 TRIB3
GO:0043434	response to peptide hormone			2.428		ATP2A2 C2CD5 CXCL12 CYP27B1 FZD1 GSK3B PARP1RANGAP1 SESN2 SRC TRIB3
GO:0006323	DNA packaging			2.4164		AKAP8L BAHD1 CDK1 HIST1H2BD HIST1H2BJHIST1H2BK MCM2
GO:0060896	neural plate pattern specification			2.456		AXIN1 BMPR1A
GO:1902679	negative regulation of RNA biosynthetic process			2.42		ARID1A AXIN1 BAHD1 CREG1 DKK1 FLNA FOXP3 FRKFZD1 GLI2 HIF1AN HOXA7 JARID2 JAZF1 MET PARP1PHF12 SATB2 SMAD3 SMAD4 SRC TRIB3 YY1
GO:0060485	mesenchyme development			2.3885		BMPR1A DACT3 FLNA FOXC1 GSK3B RET SMAD3SMAD4
GO:0071900	regulation of protein serine/threonine kinase activity			2.3879		AXIN1 CCNT1 CDK1 GSK3B LATS2 MET PTPRJ RHOASESN2 SRC TIAM1 TRIB3
GO: Cellular Component		pValue			Gene List
GO:0030055	cell-substrate junction			1		ARF1 ARPC5 DMD FLNA FZD1 ICAM1 ITGA5 MPRIPNUMB RDX REXO2 RHOA RPL12 RPL37A RPS7 SDC4YWHAE
GO:0005925	focal adhesion			1		ARF1 ARPC5 FLNA FZD1 ICAM1 ITGA5 MPRIP NUMBRDX REXO2 RHOA RPL12 RPL37A RPS7 SDC4 YWHAE
GO:0005924	cell-substrate adherens junction			5.9353		ARF1 ARPC5 FLNA FZD1 ICAM1 ITGA5 MPRIP NUMBRDX REXO2 RHOA RPL12 RPL37A RPS7 SDC4 YWHAE
GO:0005912	adherens junction			5.4775		ARF1 ARPC5 FLNA FZD1 ICAM1 ITGA5 MPRIP NF2NUMB RDX REXO2 RHOA RPL12 RPL37A RPS7 SDC4YWHAE
GO:0070161	anchoring junction			5.2557		ARF1 ARPC5 FLNA FZD1 ICAM1 ITGA5 MPRIP NF2NUMB RDX REXO2 RHOA RPL12 RPL37A RPS7 SDC4YWHAE
GO:0032587	ruffle membrane			4.854		C2CD5 ITGA5 NF2 PTPRJ RHOA SRC TIAM1
GO:0001726	ruffle			4.4949		C2CD5 ITGA5 NF2 PTPRJ RASA1 RDX RHOA SRC TIAM1
GO:0044427	chromosomal part			4.3772		AKAP8L ARID1A BAHD1 CDK1 EXOSC5 FLNA FOXC1HIST1H2BD HIST1H2BJ HIST1H2BK MCM2 MLH1PARP1 PHF12 RANGAP1 RPA1 SATB2 SMAD3 SMAD4TRRAP YY1
GO:0044454	nuclear chromosome part			4.3685		ARID1A CDK1 FOXC1 HIST1H2BD HIST1H2BJHIST1H2BK MCM2 MLH1 PARP1 PHF12 RPA1 SATB2SMAD3 SMAD4 TRRAP YY1
GO:0000785	chromatin			4.2331		AKAP8L ARID1A BAHD1 EXOSC5 FOXC1 HIST1H2BDHIST1H2BJ HIST1H2BK MCM2 PHF12 SATB2 SMAD3SMAD4 TRRAP YY1
GO:0005694	chromosome			4.1252		AKAP8L ARID1A BAHD1 CDK1 EXOSC5 FLNA FOXC1HIST1H2BD HIST1H2BJ HIST1H2BK MCM2 MLH1PARP1 PHF12 RANGAP1 RPA1 SATB2 SMAD3 SMAD4SPRTN TRRAP YY1
GO:0031252	cell leading edge			4.867		ARF1 ARPC5 C2CD5 ITGA5 MYO1D NF2 PTPRJ RASA1RDX RHOA SRC TIAM1 WASF3
GO:0031256	leading edge membrane			4.577		C2CD5 ITGA5 MYO1D NF2 PTPRJ RHOA SRC TIAM1
GO:0000228	nuclear chromosome			4.159		ARID1A CDK1 FOXC1 HIST1H2BD HIST1H2BJHIST1H2BK MCM2 MLH1 PARP1 PHF12 RPA1 SATB2SMAD3 SMAD4 TRRAP YY1
GO:0000790	nuclear chromatin			3.5952		ARID1A FOXC1 HIST1H2BD HIST1H2BJ HIST1H2BKPHF12 SATB2 SMAD3 SMAD4 TRRAP YY1
GO:0099568	cytoplasmic region			3.5838		AKR1B1 AXIN1 C2CD5 CDC42SE1 EXOC6 FLNA NF2RANGAP1 RDX RHOA SELE
GO:1990909	Wnt signalosome			3.5612		AXIN1 FZD1 GSK3B
GO:0098589	membrane region			3.4693		ARF1 BMPR1A C2CD5 CASR DMD FZD3 GSK3B ICAM1ITGA5 MET MYO1D NF2 NUMB PEX19 PTPRJ RAB27ARDX RET RHOA SDC4 SELE SRC SRPX2 STOML2 TIAM1
GO:0098857	membrane microdomain			3.3853		BMPR1A DMD GSK3B ICAM1 MYO1D NF2 RET SDC4SELE SRC STOML2
GO:0045121	membrane raft			3.3853		BMPR1A DMD GSK3B ICAM1 MYO1D NF2 RET SDC4SELE SRC STOML2
GO:0009986	cell surface			3.239		BMPR1A CASR CXCL12 DMD FZD1 FZD3 ICAM1 INTUITGA5 LIPG MET MICA MMP16 NF2 PTPRJ RDX RHOASDC4 SRPX2
GO:0019897	extrinsic component of plasma membrane			3.2287		ATP2A2 FRK NUMB RHOA SRC STOML2 TIAM1
GO:0030054	cell junction			3.53		AKR1B1 ARF1 ARPC5 ATP2A2 DMD FLNA FZD1 ICAM1ITGA5 MPRIP NF2 NUMB PTPRJ RDX REXO2 RHOARPL12 RPL37A RPS7 SDC4 SRPX2 TIAM1 YWHAE
GO:0022626	cytosolic ribosome			3.45		RPL12 RPL27A RPL35A RPL37A RPS4Y1 RPS7
GO:0005938	cell cortex			3.236		AXIN1 C2CD5 CDC42SE1 EXOC6 FLNA NF2 RDX RHOASELE
GO:0031253	cell projection membrane			2.9176		C2CD5 DMD ITGA5 MYO1D NF2 PEX19 PTPRJ RHOASRC TIAM1
GO:0019898	extrinsic component of membrane			2.89		ATP2A2 FRK NF2 NUMB RDX RHOA SRC STOML2TIAM1
GO:0098590	plasma membrane region			2.7239		ARF1 BMPR1A C2CD5 CASR DMD FZD3 ITGA5 METMYO1D NF2 NUMB PEX19 PTPRJ RAB27A RDX RHOASELE SRC SRPX2 TIAM1
GO:0071141	SMAD protein complex			2.626		SMAD3 SMAD4
GO:0000506	glycosylphosphatidylinositol-N-acetylglucosaminyltransferase (GPI-GnT) complex			2.626		DPM2 PYURF
GO:0032585	multivesicular body membrane			2.5195		NDFIP2 RAB27A
GO:0031234	extrinsic component of cytoplasmic side of plasma membrane			2.4693		ATP2A2 FRK RHOA SRC TIAM1
GO:0048471	perinuclear region of cytoplasm			2.4554		AKR1B1 ARF1 ATP2A2 AXIN1 DPM2 FLNA GSK3BHIF1AN NDFIP2 NF2 PRKCE RANGAP1 SELE SRCTSPAN1
GO:0022625	cytosolic large ribosomal subunit			2.4392		RPL12 RPL27A RPL35A RPL37A
GO:0043005	neuron projection			2.3827		ARF1 ARPC5 BMPR1A CASR DMD DNAJC5 DPYSL5FLNA FZD1 FZD3 GSK3B MET MYO1D NF2 RAB27ARANGAP1 RET RHOA SRC TIAM1 YWHAE
GO:0001772	immunological synapse			2.3692		ICAM1 PTPRJ STOML2
